# Supplementary material for: Designed folding pathway of modular coiled-coil-based proteins
Source: Nat Commun. 2021 Feb 11;12:940. doi: 10.1038/s41467-021-21185-5 (PMC7878764; doi:10.1038/s41467-021-21185-5)
Supplement: Supplementary file 4 — Supplementary Data 1 [file 41467_2021_21185_MOESM4_ESM.zip]

Archive with 582 entries (292 files):
- software/
- software/22CC/
- software/22CC/APH-P3-BCR-P3-APH-P5-BCR-P5-P6-P4-P4-P6/
- software/22CC/APH-P3-BCR-P3-APH-P5-BCR-P5-P6-P4-P4-P6/output
- software/22CC/APH-P3-BCR-P3-APH-P5-BCR-P6-P6-P4-P4-P5/
- software/22CC/APH-P3-BCR-P3-APH-P5-BCR-P6-P6-P4-P4-P5/output
- software/22CC/APH-P3-BCR-P3-P4-P5-P5-P4-APH-P6-BCR-P6/
- software/22CC/APH-P3-BCR-P3-P4-P5-P5-P4-APH-P6-BCR-P6/output
- software/22CC/APH-P3-BCR-P3-P4-P6-P5-P4-APH-P6-BCR-P5/
- software/22CC/APH-P3-BCR-P3-P4-P6-P5-P4-APH-P6-BCR-P5/output
- software/22CC/APH-P3-BCR-P4-APH-P5-BCR-P5-P6-P3-P4-P6/
- software/22CC/APH-P3-BCR-P4-APH-P5-BCR-P5-P6-P3-P4-P6/output
- software/22CC/APH-P3-BCR-P4-APH-P5-BCR-P6-P6-P3-P4-P5/
- software/22CC/APH-P3-BCR-P4-APH-P5-BCR-P6-P6-P3-P4-P5/output
- software/22CC/APH-P3-BCR-P4-P4-P5-P5-P3-APH-P6-BCR-P6/
- software/22CC/APH-P3-BCR-P4-P4-P5-P5-P3-APH-P6-BCR-P6/output
- software/22CC/APH-P3-BCR-P4-P4-P6-P5-P3-APH-P6-BCR-P5/
- software/22CC/APH-P3-BCR-P4-P4-P6-P5-P3-APH-P6-BCR-P5/output
- software/22CC/APH-P3-BCR-P5-APH-P3-BCR-P5-P4-P6-P4-P6/
- software/22CC/APH-P3-BCR-P5-APH-P3-BCR-P5-P4-P6-P4-P6/output
- software/22CC/APH-P3-BCR-P5-APH-P3-BCR-P6-P4-P6-P4-P5/
- software/22CC/APH-P3-BCR-P5-APH-P3-BCR-P6-P4-P6-P4-P5/output
- software/22CC/APH-P3-BCR-P5-APH-P5-BCR-P3-P6-P6-P4-P4/
- software/22CC/APH-P3-BCR-P5-APH-P5-BCR-P3-P6-P6-P4-P4/output
- software/22CC/APH-P3-BCR-P5-APH-P5-BCR-P4-P6-P6-P4-P3/
- software/22CC/APH-P3-BCR-P5-APH-P5-BCR-P4-P6-P6-P4-P3/output
- software/22CC/APH-P3-BCR-P5-P4-P3-P5-P6-APH-P6-BCR-P4/
- software/22CC/APH-P3-BCR-P5-P4-P3-P5-P6-APH-P6-BCR-P4/output
- software/22CC/APH-P3-BCR-P5-P4-P4-P5-P6-APH-P6-BCR-P3/
- software/22CC/APH-P3-BCR-P5-P4-P4-P5-P6-APH-P6-BCR-P3/output
- software/22CC/APH-P3-BCR-P5-P4-P5-P3-P6-APH-P4-BCR-P6/
- software/22CC/APH-P3-BCR-P5-P4-P5-P3-P6-APH-P4-BCR-P6/output
- software/22CC/APH-P3-BCR-P5-P4-P5-P4-P6-APH-P3-BCR-P6/
- software/22CC/APH-P3-BCR-P5-P4-P5-P4-P6-APH-P3-BCR-P6/output
- software/22CC/APH-P3-BCR-P6-APH-P5-BCR-P3-P6-P5-P4-P4/
- software/22CC/APH-P3-BCR-P6-APH-P5-BCR-P3-P6-P5-P4-P4/output
- software/22CC/APH-P3-BCR-P6-APH-P5-BCR-P4-P6-P5-P4-P3/
- software/22CC/APH-P3-BCR-P6-APH-P5-BCR-P4-P6-P5-P4-P3/output
- software/22CC/APH-P3-BCR-P6-P4-P3-P5-P5-APH-P6-BCR-P4/
- software/22CC/APH-P3-BCR-P6-P4-P3-P5-P5-APH-P6-BCR-P4/output
- software/22CC/APH-P3-BCR-P6-P4-P4-P5-P5-APH-P6-BCR-P3/
- software/22CC/APH-P3-BCR-P6-P4-P4-P5-P5-APH-P6-BCR-P3/output
- software/22CC/APH-P3-BCR-P6-P4-P5-P3-P5-APH-P4-BCR-P6/
- software/22CC/APH-P3-BCR-P6-P4-P5-P3-P5-APH-P4-BCR-P6/output
- software/22CC/APH-P3-BCR-P6-P4-P5-P4-P5-APH-P3-BCR-P6/
- software/22CC/APH-P3-BCR-P6-P4-P5-P4-P5-APH-P3-BCR-P6/output
- software/22CC/APH-P4-BCR-P5-APH-P3-BCR-P5-P4-P6-P3-P6/
- software/22CC/APH-P4-BCR-P5-APH-P3-BCR-P5-P4-P6-P3-P6/output
- software/22CC/APH-P4-BCR-P5-APH-P3-BCR-P6-P4-P6-P3-P5/
- software/22CC/APH-P4-BCR-P5-APH-P3-BCR-P6-P4-P6-P3-P5/output
- software/22CC/APH-P5-BCR-P3-APH-P3-BCR-P5-P4-P4-P6-P6/
- software/22CC/APH-P5-BCR-P3-APH-P3-BCR-P5-P4-P4-P6-P6/output
- software/22CC/APH-P5-BCR-P3-APH-P3-BCR-P6-P4-P4-P6-P5/
- software/22CC/APH-P5-BCR-P3-APH-P3-BCR-P6-P4-P4-P6-P5/output
- software/22CC/APH-P5-BCR-P3-APH-P5-BCR-P3-P6-P4-P6-P4/
- software/22CC/APH-P5-BCR-P3-APH-P5-BCR-P3-P6-P4-P6-P4/output
- software/22CC/APH-P5-BCR-P3-APH-P5-BCR-P4-P6-P4-P6-P3/
- software/22CC/APH-P5-BCR-P3-APH-P5-BCR-P4-P6-P4-P6-P3/output
- software/22CC/APH-P5-BCR-P3-P6-P3-P5-P4-APH-P6-BCR-P4/
- software/22CC/APH-P5-BCR-P3-P6-P3-P5-P4-APH-P6-BCR-P4/output
- software/22CC/APH-P5-BCR-P3-P6-P3-P6-P4-APH-P5-BCR-P4/
- software/22CC/APH-P5-BCR-P3-P6-P3-P6-P4-APH-P5-BCR-P4/output
- software/22CC/APH-P5-BCR-P3-P6-P5-P3-P4-APH-P4-BCR-P6/
- software/22CC/APH-P5-BCR-P3-P6-P5-P3-P4-APH-P4-BCR-P6/output
- software/22CC/APH-P5-BCR-P3-P6-P6-P3-P4-APH-P4-BCR-P5/
- software/22CC/APH-P5-BCR-P3-P6-P6-P3-P4-APH-P4-BCR-P5/output
- software/22CC/APH-P5-BCR-P4-APH-P3-BCR-P5-P4-P3-P6-P6/
- software/22CC/APH-P5-BCR-P4-APH-P3-BCR-P5-P4-P3-P6-P6/output
- software/22CC/APH-P5-BCR-P4-APH-P3-BCR-P6-P4-P3-P6-P5/
- software/22CC/APH-P5-BCR-P4-APH-P3-BCR-P6-P4-P3-P6-P5/output
- software/22CC/APH-P5-BCR-P4-P6-P3-P5-P3-APH-P6-BCR-P4/
- software/22CC/APH-P5-BCR-P4-P6-P3-P5-P3-APH-P6-BCR-P4/output
- software/22CC/APH-P5-BCR-P4-P6-P3-P6-P3-APH-P5-BCR-P4/
- software/22CC/APH-P5-BCR-P4-P6-P3-P6-P3-APH-P5-BCR-P4/output
- software/22CC/APH-P5-BCR-P4-P6-P5-P3-P3-APH-P4-BCR-P6/
- software/22CC/APH-P5-BCR-P4-P6-P5-P3-P3-APH-P4-BCR-P6/output
- software/22CC/APH-P5-BCR-P4-P6-P6-P3-P3-APH-P4-BCR-P5/
- software/22CC/APH-P5-BCR-P4-P6-P6-P3-P3-APH-P4-BCR-P5/output
- software/22CC/APH-P5-BCR-P5-APH-P3-BCR-P3-P4-P6-P6-P4/
- software/22CC/APH-P5-BCR-P5-APH-P3-BCR-P3-P4-P6-P6-P4/output
- software/22CC/APH-P5-BCR-P5-APH-P3-BCR-P4-P4-P6-P6-P3/
- software/22CC/APH-P5-BCR-P5-APH-P3-BCR-P4-P4-P6-P6-P3/output
- software/22CC/APH-P5-BCR-P5-P6-P3-P3-P6-APH-P4-BCR-P4/
- software/22CC/APH-P5-BCR-P5-P6-P3-P3-P6-APH-P4-BCR-P4/output
- software/22CC/APH-P5-BCR-P5-P6-P4-P3-P6-APH-P4-BCR-P3/
- software/22CC/APH-P5-BCR-P5-P6-P4-P3-P6-APH-P4-BCR-P3/output
- software/22CC/APH-P5-BCR-P6-APH-P3-BCR-P3-P4-P5-P6-P4/
- software/22CC/APH-P5-BCR-P6-APH-P3-BCR-P3-P4-P5-P6-P4/output
- software/22CC/APH-P5-BCR-P6-APH-P3-BCR-P4-P4-P5-P6-P3/
- software/22CC/APH-P5-BCR-P6-APH-P3-BCR-P4-P4-P5-P6-P3/output
- software/22CC/APH-P5-BCR-P6-P6-P3-P3-P5-APH-P4-BCR-P4/
- software/22CC/APH-P5-BCR-P6-P6-P3-P3-P5-APH-P4-BCR-P4/output
- software/22CC/APH-P5-BCR-P6-P6-P4-P3-P5-APH-P4-BCR-P3/
- software/22CC/APH-P5-BCR-P6-P6-P4-P3-P5-APH-P4-BCR-P3/output
- software/22CC/APH-P6-BCR-P3-APH-P5-BCR-P3-P6-P4-P5-P4/
- software/22CC/APH-P6-BCR-P3-APH-P5-BCR-P3-P6-P4-P5-P4/output
- software/22CC/APH-P6-BCR-P3-APH-P5-BCR-P4-P6-P4-P5-P3/
- software/22CC/APH-P6-BCR-P3-APH-P5-BCR-P4-P6-P4-P5-P3/output
- software/22CC/BCR-P3-APH-P3-BCR-P5-P4-P4-P5-P6-APH-P6/
- software/22CC/BCR-P3-APH-P3-BCR-P5-P4-P4-P5-P6-APH-P6/output
- software/22CC/BCR-P3-APH-P3-BCR-P6-P4-P4-P5-P5-APH-P6/
- software/22CC/BCR-P3-APH-P3-BCR-P6-P4-P4-P5-P5-APH-P6/output
- software/22CC/BCR-P3-APH-P5-BCR-P3-P6-P4-P5-P4-APH-P6/
- software/22CC/BCR-P3-APH-P5-BCR-P3-P6-P4-P5-P4-APH-P6/output
- software/22CC/BCR-P3-APH-P5-BCR-P3-P6-P4-P6-P4-APH-P5/
- software/22CC/BCR-P3-APH-P5-BCR-P3-P6-P4-P6-P4-APH-P5/output
- software/22CC/BCR-P3-APH-P5-BCR-P4-P6-P4-P5-P3-APH-P6/
- software/22CC/BCR-P3-APH-P5-BCR-P4-P6-P4-P5-P3-APH-P6/output
- software/22CC/BCR-P3-APH-P5-BCR-P4-P6-P4-P6-P3-APH-P5/
- software/22CC/BCR-P3-APH-P5-BCR-P4-P6-P4-P6-P3-APH-P5/output
- software/22CC/BCR-P3-APH-P5-BCR-P5-P6-P4-P3-P6-APH-P4/
- software/22CC/BCR-P3-APH-P5-BCR-P5-P6-P4-P3-P6-APH-P4/output
- software/22CC/BCR-P3-APH-P5-BCR-P6-P6-P4-P3-P5-APH-P4/
- software/22CC/BCR-P3-APH-P5-BCR-P6-P6-P4-P3-P5-APH-P4/output
- software/22CC/BCR-P3-P3-P5-P5-P4-APH-P6-BCR-P6-APH-P4/
- software/22CC/BCR-P3-P3-P5-P5-P4-APH-P6-BCR-P6-APH-P4/output
- software/22CC/BCR-P3-P3-P6-P5-P4-APH-P6-BCR-P5-APH-P4/
- software/22CC/BCR-P3-P3-P6-P5-P4-APH-P6-BCR-P5-APH-P4/output
- software/22CC/BCR-P3-P5-P3-P5-P4-APH-P6-BCR-P4-APH-P6/
- software/22CC/BCR-P3-P5-P3-P5-P4-APH-P6-BCR-P4-APH-P6/output
- software/22CC/BCR-P3-P5-P3-P6-P4-APH-P5-BCR-P4-APH-P6/
- software/22CC/BCR-P3-P5-P3-P6-P4-APH-P5-BCR-P4-APH-P6/output
- software/22CC/BCR-P3-P5-P5-P3-P4-APH-P4-BCR-P6-APH-P6/
- software/22CC/BCR-P3-P5-P5-P3-P4-APH-P4-BCR-P6-APH-P6/output
- software/22CC/BCR-P3-P5-P6-P3-P4-APH-P4-BCR-P5-APH-P6/
- software/22CC/BCR-P3-P5-P6-P3-P4-APH-P4-BCR-P5-APH-P6/output
- software/22CC/BCR-P4-APH-P3-BCR-P5-P4-P3-P5-P6-APH-P6/
- software/22CC/BCR-P4-APH-P3-BCR-P5-P4-P3-P5-P6-APH-P6/output
- software/22CC/BCR-P4-APH-P3-BCR-P6-P4-P3-P5-P5-APH-P6/
- software/22CC/BCR-P4-APH-P3-BCR-P6-P4-P3-P5-P5-APH-P6/output
- software/22CC/BCR-P4-APH-P5-BCR-P5-P6-P3-P3-P6-APH-P4/
- software/22CC/BCR-P4-APH-P5-BCR-P5-P6-P3-P3-P6-APH-P4/output
- software/22CC/BCR-P4-APH-P5-BCR-P6-P6-P3-P3-P5-APH-P4/
- software/22CC/BCR-P4-APH-P5-BCR-P6-P6-P3-P3-P5-APH-P4/output
- software/22CC/BCR-P4-P3-P5-P5-P3-APH-P6-BCR-P6-APH-P4/
- software/22CC/BCR-P4-P3-P5-P5-P3-APH-P6-BCR-P6-APH-P4/output
- software/22CC/BCR-P4-P3-P6-P5-P3-APH-P6-BCR-P5-APH-P4/
- software/22CC/BCR-P4-P3-P6-P5-P3-APH-P6-BCR-P5-APH-P4/output
- software/22CC/BCR-P4-P5-P3-P5-P3-APH-P6-BCR-P4-APH-P6/
- software/22CC/BCR-P4-P5-P3-P5-P3-APH-P6-BCR-P4-APH-P6/output
- software/22CC/BCR-P4-P5-P3-P6-P3-APH-P5-BCR-P4-APH-P6/
- software/22CC/BCR-P4-P5-P3-P6-P3-APH-P5-BCR-P4-APH-P6/output
- software/22CC/BCR-P4-P5-P5-P3-P3-APH-P4-BCR-P6-APH-P6/
- software/22CC/BCR-P4-P5-P5-P3-P3-APH-P4-BCR-P6-APH-P6/output
- software/22CC/BCR-P4-P5-P6-P3-P3-APH-P4-BCR-P5-APH-P6/
- software/22CC/BCR-P4-P5-P6-P3-P3-APH-P4-BCR-P5-APH-P6/output
- software/22CC/BCR-P5-APH-P3-BCR-P3-P4-P6-P5-P4-APH-P6/
- software/22CC/BCR-P5-APH-P3-BCR-P3-P4-P6-P5-P4-APH-P6/output
- software/22CC/BCR-P5-APH-P3-BCR-P4-P4-P6-P5-P3-APH-P6/
- software/22CC/BCR-P5-APH-P3-BCR-P4-P4-P6-P5-P3-APH-P6/output
- software/22CC/BCR-P5-APH-P3-BCR-P5-P4-P6-P3-P6-APH-P4/
- software/22CC/BCR-P5-APH-P3-BCR-P5-P4-P6-P3-P6-APH-P4/output
- software/22CC/BCR-P5-APH-P3-BCR-P5-P4-P6-P4-P6-APH-P3/
- software/22CC/BCR-P5-APH-P3-BCR-P5-P4-P6-P4-P6-APH-P3/output
- software/22CC/BCR-P5-APH-P3-BCR-P6-P4-P6-P3-P5-APH-P4/
- software/22CC/BCR-P5-APH-P3-BCR-P6-P4-P6-P3-P5-APH-P4/output
- software/22CC/BCR-P5-APH-P3-BCR-P6-P4-P6-P4-P5-APH-P3/
- software/22CC/BCR-P5-APH-P3-BCR-P6-P4-P6-P4-P5-APH-P3/output
- software/22CC/BCR-P5-APH-P5-BCR-P3-P6-P6-P3-P4-APH-P4/
- software/22CC/BCR-P5-APH-P5-BCR-P3-P6-P6-P3-P4-APH-P4/output
- software/22CC/BCR-P5-APH-P5-BCR-P4-P6-P6-P3-P3-APH-P4/
- software/22CC/BCR-P5-APH-P5-BCR-P4-P6-P6-P3-P3-APH-P4/output
- software/22CC/BCR-P5-P3-P3-P5-P6-APH-P6-BCR-P4-APH-P4/
- software/22CC/BCR-P5-P3-P3-P5-P6-APH-P6-BCR-P4-APH-P4/output
- software/22CC/BCR-P5-P3-P4-P5-P6-APH-P6-BCR-P3-APH-P4/
- software/22CC/BCR-P5-P3-P4-P5-P6-APH-P6-BCR-P3-APH-P4/output
- software/22CC/BCR-P5-P3-P5-P3-P6-APH-P4-BCR-P6-APH-P4/
- software/22CC/BCR-P5-P3-P5-P3-P6-APH-P4-BCR-P6-APH-P4/output
- software/22CC/BCR-P5-P3-P5-P4-P6-APH-P3-BCR-P6-APH-P4/
- software/22CC/BCR-P5-P3-P5-P4-P6-APH-P3-BCR-P6-APH-P4/output
- software/22CC/BCR-P5-P5-P3-P3-P6-APH-P4-BCR-P4-APH-P6/
- software/22CC/BCR-P5-P5-P3-P3-P6-APH-P4-BCR-P4-APH-P6/output
- software/22CC/BCR-P5-P5-P4-P3-P6-APH-P4-BCR-P3-APH-P6/
- software/22CC/BCR-P5-P5-P4-P3-P6-APH-P4-BCR-P3-APH-P6/output
- software/22CC/BCR-P6-APH-P3-BCR-P3-P4-P5-P5-P4-APH-P6/
- software/22CC/BCR-P6-APH-P3-BCR-P3-P4-P5-P5-P4-APH-P6/output
- software/22CC/BCR-P6-APH-P3-BCR-P4-P4-P5-P5-P3-APH-P6/
- software/22CC/BCR-P6-APH-P3-BCR-P4-P4-P5-P5-P3-APH-P6/output
- software/22CC/BCR-P6-APH-P5-BCR-P3-P6-P5-P3-P4-APH-P4/
- software/22CC/BCR-P6-APH-P5-BCR-P3-P6-P5-P3-P4-APH-P4/output
- software/22CC/BCR-P6-APH-P5-BCR-P4-P6-P5-P3-P3-APH-P4/
- software/22CC/BCR-P6-APH-P5-BCR-P4-P6-P5-P3-P3-APH-P4/output
- software/22CC/BCR-P6-P3-P3-P5-P5-APH-P6-BCR-P4-APH-P4/
- software/22CC/BCR-P6-P3-P3-P5-P5-APH-P6-BCR-P4-APH-P4/output
- software/22CC/BCR-P6-P3-P4-P5-P5-APH-P6-BCR-P3-APH-P4/
- software/22CC/BCR-P6-P3-P4-P5-P5-APH-P6-BCR-P3-APH-P4/output
- software/22CC/BCR-P6-P3-P5-P3-P5-APH-P4-BCR-P6-APH-P4/
- software/22CC/BCR-P6-P3-P5-P3-P5-APH-P4-BCR-P6-APH-P4/output
- software/22CC/BCR-P6-P3-P5-P4-P5-APH-P3-BCR-P6-APH-P4/
- software/22CC/BCR-P6-P3-P5-P4-P5-APH-P3-BCR-P6-APH-P4/output
- software/22CC/BCR-P6-P5-P3-P3-P5-APH-P4-BCR-P4-APH-P6/
- software/22CC/BCR-P6-P5-P3-P3-P5-APH-P4-BCR-P4-APH-P6/output
- software/22CC/BCR-P6-P5-P4-P3-P5-APH-P4-BCR-P3-APH-P6/
- software/22CC/BCR-P6-P5-P4-P3-P5-APH-P4-BCR-P3-APH-P6/output
- software/22CC/P3-APH-P3-BCR-P5-APH-P5-BCR-P4-P6-P6-P4/
- software/22CC/P3-APH-P3-BCR-P5-APH-P5-BCR-P4-P6-P6-P4/output
- software/22CC/P3-APH-P3-BCR-P5-P4-P4-P5-P6-APH-P6-BCR/
- software/22CC/P3-APH-P3-BCR-P5-P4-P4-P5-P6-APH-P6-BCR/output
- software/22CC/P3-APH-P3-BCR-P6-APH-P5-BCR-P4-P6-P5-P4/
- software/22CC/P3-APH-P3-BCR-P6-APH-P5-BCR-P4-P6-P5-P4/output
- software/22CC/P3-APH-P3-BCR-P6-P4-P4-P5-P5-APH-P6-BCR/
- software/22CC/P3-APH-P3-BCR-P6-P4-P4-P5-P5-APH-P6-BCR/output
- software/22CC/P3-APH-P5-BCR-P3-APH-P5-BCR-P4-P6-P4-P6/
- software/22CC/P3-APH-P5-BCR-P3-APH-P5-BCR-P4-P6-P4-P6/output
- software/22CC/P3-APH-P5-BCR-P3-P6-P4-P5-P4-APH-P6-BCR/
- software/22CC/P3-APH-P5-BCR-P3-P6-P4-P5-P4-APH-P6-BCR/output
- software/22CC/P3-APH-P5-BCR-P3-P6-P4-P6-P4-APH-P5-BCR/
- software/22CC/P3-APH-P5-BCR-P3-P6-P4-P6-P4-APH-P5-BCR/output
- software/22CC/P3-APH-P5-BCR-P4-P6-P4-P5-P3-APH-P6-BCR/
- software/22CC/P3-APH-P5-BCR-P4-P6-P4-P5-P3-APH-P6-BCR/output
- software/22CC/P3-APH-P5-BCR-P4-P6-P4-P6-P3-APH-P5-BCR/
- software/22CC/P3-APH-P5-BCR-P4-P6-P4-P6-P3-APH-P5-BCR/output
- software/22CC/P3-APH-P5-BCR-P5-APH-P3-BCR-P4-P4-P6-P6/
- software/22CC/P3-APH-P5-BCR-P5-APH-P3-BCR-P4-P4-P6-P6/output
- software/22CC/P3-APH-P5-BCR-P5-P6-P4-P3-P6-APH-P4-BCR/
- software/22CC/P3-APH-P5-BCR-P5-P6-P4-P3-P6-APH-P4-BCR/output
- software/22CC/P3-APH-P5-BCR-P6-P6-P4-P3-P5-APH-P4-BCR/
- software/22CC/P3-APH-P5-BCR-P6-P6-P4-P3-P5-APH-P4-BCR/output
- software/22CC/P3-APH-P6-BCR-P3-APH-P5-BCR-P4-P6-P4-P5/
- software/22CC/P3-APH-P6-BCR-P3-APH-P5-BCR-P4-P6-P4-P5/output
- software/22CC/P3-APH-P6-BCR-P5-APH-P3-BCR-P4-P4-P6-P5/
- software/22CC/P3-APH-P6-BCR-P5-APH-P3-BCR-P4-P4-P6-P5/output
- software/22CC/P3-BCR-P3-APH-P5-BCR-P5-P6-P4-P4-P6-APH/
- software/22CC/P3-BCR-P3-APH-P5-BCR-P5-P6-P4-P4-P6-APH/output
- software/22CC/P3-BCR-P3-APH-P5-BCR-P6-P6-P4-P4-P5-APH/
- software/22CC/P3-BCR-P3-APH-P5-BCR-P6-P6-P4-P4-P5-APH/output
- software/22CC/P3-BCR-P3-P4-P5-P5-P4-APH-P6-BCR-P6-APH/
- software/22CC/P3-BCR-P3-P4-P5-P5-P4-APH-P6-BCR-P6-APH/output
- software/22CC/P3-BCR-P3-P4-P6-P5-P4-APH-P6-BCR-P5-APH/
- software/22CC/P3-BCR-P3-P4-P6-P5-P4-APH-P6-BCR-P5-APH/output
- software/22CC/P3-BCR-P4-APH-P5-BCR-P5-P6-P3-P4-P6-APH/
- software/22CC/P3-BCR-P4-APH-P5-BCR-P5-P6-P3-P4-P6-APH/output
- software/22CC/P3-BCR-P4-APH-P5-BCR-P6-P6-P3-P4-P5-APH/
- software/22CC/P3-BCR-P4-APH-P5-BCR-P6-P6-P3-P4-P5-APH/output
- software/22CC/P3-BCR-P4-P4-P5-P5-P3-APH-P6-BCR-P6-APH/
- software/22CC/P3-BCR-P4-P4-P5-P5-P3-APH-P6-BCR-P6-APH/output
- software/22CC/P3-BCR-P4-P4-P6-P5-P3-APH-P6-BCR-P5-APH/
- software/22CC/P3-BCR-P4-P4-P6-P5-P3-APH-P6-BCR-P5-APH/output
- software/22CC/P3-BCR-P5-APH-P3-BCR-P5-P4-P6-P4-P6-APH/
- software/22CC/P3-BCR-P5-APH-P3-BCR-P5-P4-P6-P4-P6-APH/output
- software/22CC/P3-BCR-P5-APH-P3-BCR-P6-P4-P6-P4-P5-APH/
- software/22CC/P3-BCR-P5-APH-P3-BCR-P6-P4-P6-P4-P5-APH/output
- software/22CC/P3-BCR-P5-APH-P5-BCR-P3-P6-P6-P4-P4-APH/
- software/22CC/P3-BCR-P5-APH-P5-BCR-P3-P6-P6-P4-P4-APH/output
- software/22CC/P3-BCR-P5-APH-P5-BCR-P4-P6-P6-P4-P3-APH/
- software/22CC/P3-BCR-P5-APH-P5-BCR-P4-P6-P6-P4-P3-APH/output
- software/22CC/P3-BCR-P5-P4-P3-P5-P6-APH-P6-BCR-P4-APH/
- software/22CC/P3-BCR-P5-P4-P3-P5-P6-APH-P6-BCR-P4-APH/output
- software/22CC/P3-BCR-P5-P4-P4-P5-P6-APH-P6-BCR-P3-APH/
- software/22CC/P3-BCR-P5-P4-P4-P5-P6-APH-P6-BCR-P3-APH/output
- software/22CC/P3-BCR-P5-P4-P5-P3-P6-APH-P4-BCR-P6-APH/
- software/22CC/P3-BCR-P5-P4-P5-P3-P6-APH-P4-BCR-P6-APH/output
- software/22CC/P3-BCR-P5-P4-P5-P4-P6-APH-P3-BCR-P6-APH/
- software/22CC/P3-BCR-P5-P4-P5-P4-P6-APH-P3-BCR-P6-APH/output
- software/22CC/P3-BCR-P6-APH-P5-BCR-P3-P6-P5-P4-P4-APH/
- software/22CC/P3-BCR-P6-APH-P5-BCR-P3-P6-P5-P4-P4-APH/output
- software/22CC/P3-BCR-P6-APH-P5-BCR-P4-P6-P5-P4-P3-APH/
- software/22CC/P3-BCR-P6-APH-P5-BCR-P4-P6-P5-P4-P3-APH/output
- software/22CC/P3-BCR-P6-P4-P3-P5-P5-APH-P6-BCR-P4-APH/
- software/22CC/P3-BCR-P6-P4-P3-P5-P5-APH-P6-BCR-P4-APH/output
- software/22CC/P3-BCR-P6-P4-P4-P5-P5-APH-P6-BCR-P3-APH/
- software/22CC/P3-BCR-P6-P4-P4-P5-P5-APH-P6-BCR-P3-APH/output
- software/22CC/P3-BCR-P6-P4-P5-P3-P5-APH-P4-BCR-P6-APH/
- software/22CC/P3-BCR-P6-P4-P5-P3-P5-APH-P4-BCR-P6-APH/output
- software/22CC/P3-BCR-P6-P4-P5-P4-P5-APH-P3-BCR-P6-APH/
- software/22CC/P3-BCR-P6-P4-P5-P4-P5-APH-P3-BCR-P6-APH/output
- software/22CC/P3-P3-APH-P4-BCR-P5-APH-P5-BCR-P4-P6-P6/
- software/22CC/P3-P3-APH-P4-BCR-P5-APH-P5-BCR-P4-P6-P6/output
- software/22CC/P3-P3-APH-P4-BCR-P6-APH-P5-BCR-P4-P6-P5/
- software/22CC/P3-P3-APH-P4-BCR-P6-APH-P5-BCR-P4-P6-P5/output
- software/22CC/P3-P3-P5-APH-P4-BCR-P4-APH-P5-BCR-P6-P6/
- software/22CC/P3-P3-P5-APH-P4-BCR-P4-APH-P5-BCR-P6-P6/output
- software/22CC/P3-P3-P5-P5-APH-P6-BCR-P4-APH-P4-BCR-P6/
- software/22CC/P3-P3-P5-P5-APH-P6-BCR-P4-APH-P4-BCR-P6/output
- software/22CC/P3-P3-P5-P5-P4-APH-P6-BCR-P6-APH-P4-BCR/
- software/22CC/P3-P3-P5-P5-P4-APH-P6-BCR-P6-APH-P4-BCR/output
- software/22CC/P3-P3-P5-P6-APH-P6-BCR-P4-APH-P4-BCR-P5/
- software/22CC/P3-P3-P5-P6-APH-P6-BCR-P4-APH-P4-BCR-P5/output
- software/22CC/P3-P3-P6-APH-P4-BCR-P4-APH-P5-BCR-P5-P6/
- software/22CC/P3-P3-P6-APH-P4-BCR-P4-APH-P5-BCR-P5-P6/output
- software/22CC/P3-P3-P6-P5-P4-APH-P6-BCR-P5-APH-P4-BCR/
- software/22CC/P3-P3-P6-P5-P4-APH-P6-BCR-P5-APH-P4-BCR/output
- software/22CC/P3-P4-APH-P4-BCR-P5-APH-P5-BCR-P3-P6-P6/
- software/22CC/P3-P4-APH-P4-BCR-P5-APH-P5-BCR-P3-P6-P6/output
- software/22CC/P3-P4-APH-P4-BCR-P6-APH-P5-BCR-P3-P6-P5/
- software/22CC/P3-P4-APH-P4-BCR-P6-APH-P5-BCR-P3-P6-P5/output
- software/22CC/P3-P4-P5-P5-APH-P6-BCR-P3-APH-P4-BCR-P6/
- software/22CC/P3-P4-P5-P5-APH-P6-BCR-P3-APH-P4-BCR-P6/output
- software/22CC/P3-P4-P5-P6-APH-P6-BCR-P3-APH-P4-BCR-P5/
- software/22CC/P3-P4-P5-P6-APH-P6-BCR-P3-APH-P4-BCR-P5/output
- software/22CC/P3-P5-APH-P4-BCR-P3-APH-P5-BCR-P6-P6-P4/
- software/22CC/P3-P5-APH-P4-BCR-P3-APH-P5-BCR-P6-P6-P4/output
- software/22CC/P3-P5-APH-P4-BCR-P5-APH-P3-BCR-P6-P4-P6/
- software/22CC/P3-P5-APH-P4-BCR-P5-APH-P3-BCR-P6-P4-P6/output
- software/22CC/P3-P5-P3-APH-P6-BCR-P4-APH-P5-BCR-P4-P6/
- software/22CC/P3-P5-P3-APH-P6-BCR-P4-APH-P5-BCR-P4-P6/output
- software/22CC/P3-P5-P3-P5-APH-P4-BCR-P6-APH-P4-BCR-P6/
- software/22CC/P3-P5-P3-P5-APH-P4-BCR-P6-APH-P4-BCR-P6/output
- software/22CC/P3-P5-P3-P5-P4-APH-P6-BCR-P4-APH-P6-BCR/
- software/22CC/P3-P5-P3-P5-P4-APH-P6-BCR-P4-APH-P6-BCR/output
[truncated: 282 more entries]
