# Supplementary material for: Designed folding pathway of modular coiled-coil-based proteins
Source: Nat Commun. 2021 Feb 11;12:940. doi: 10.1038/s41467-021-21185-5 (PMC7878764; doi:10.1038/s41467-021-21185-5)
Supplement: Supplementary file 4 — Supplementary Data 1 [file 41467_2021_21185_MOESM4_ESM.zip › software/22CC/P3-P3-APH-P4-BCR-P5-APH-P5-BCR-P4-P6-P6/output]

Segment arrangment	Order of folding	Distance vector	Folding rate	Min distance	Optimal
P3-P3-APH-P4-BCR-P5-APH-P5-BCR-P4-P6-P6	['b10cross0', 'f10', 'A00', 'f00']	[2, 3, 3, 2]	0.06230856047264321	[2, 3, 3, 2]	True
P3-P3-APH-P4-BCR-P5-APH-P5-BCR-P4-P6-P6	['b10cross0', 'A00', 'B00', 'b00cross0', 'f00']	[2, 3, 2, 2, 2]	0.060569862141367614	[2, 3, 2, 2, 2]	True
P3-P3-APH-P4-BCR-P5-APH-P5-BCR-P4-P6-P6	['b10cross0', 'B00', 'A00', 'b00cross0', 'f00']	[2, 3, 2, 2, 2]	0.060569862141367614	[2, 3, 2, 2, 2]	True
P3-P3-APH-P4-BCR-P5-APH-P5-BCR-P4-P6-P6	['b10cross0', 'f10', 'f00', 'B00', 'b00cross0']	[2, 3, 3, 0, 2]	0.06230856047264321	[2, 3, 3, 0, 2]	True
P3-P3-APH-P4-BCR-P5-APH-P5-BCR-P4-P6-P6	['b10cross0', 'f10', 'B00', 'f00', 'b00cross0']	[2, 3, 3, 0, 2]	0.06230856047264321	[2, 3, 3, 0, 2]	True
P3-P3-APH-P4-BCR-P5-APH-P5-BCR-P4-P6-P6	['b10cross0', 'B00', 'b00cross0', 'A00', 'f00']	[2, 3, 2, 2, 2]	0.060569862141367614	[2, 3, 2, 2, 2]	True
P3-P3-APH-P4-BCR-P5-APH-P5-BCR-P4-P6-P6	['b10cross0', 'B00', 'f00cross0', 'A00']	[2, 3, 2, 2]	0.07309175447848752	[2, 3, 2, 2]	True
P3-P3-APH-P4-BCR-P5-APH-P5-BCR-P4-P6-P6	['b10cross0', 'A00', 'B00', 'f10cross0', 'b00cross0']	[2, 3, 2, 2, 2]	0.060569862141367614	[2, 3, 2, 2, 2]	True
P3-P3-APH-P4-BCR-P5-APH-P5-BCR-P4-P6-P6	['b10cross0', 'A00', 'B00', 'f00cross0']	[2, 3, 2, 2]	0.07309175447848752	[2, 3, 2, 2]	True
P3-P3-APH-P4-BCR-P5-APH-P5-BCR-P4-P6-P6	['b10cross0', 'B00', 'A00', 'f10cross0', 'b00cross0']	[2, 3, 2, 2, 2]	0.060569862141367614	[2, 3, 2, 2, 2]	True
P3-P3-APH-P4-BCR-P5-APH-P5-BCR-P4-P6-P6	['b10cross0', 'B00', 'A00', 'f00cross0']	[2, 3, 2, 2]	0.07309175447848752	[2, 3, 2, 2]	True
P3-P3-APH-P4-BCR-P5-APH-P5-BCR-P4-P6-P6	['b10cross0', 'B00', 'b00cross0', 'f00cross0']	[2, 3, 2, 2]	0.07309175447848752	[2, 3, 2, 2]	True
P3-P3-APH-P4-BCR-P5-APH-P5-BCR-P4-P6-P6	['b10cross0', 'B00', 'f00cross0', 'b00cross0']	[2, 3, 2, 2]	0.07309175447848752	[2, 3, 2, 2]	True
P3-P3-APH-P4-BCR-P5-APH-P5-BCR-P4-P6-P6	['b10cross0', 'A00', 'B00', 'b00cross0', 'f10cross0']	[2, 3, 2, 2, 2]	0.060569862141367614	[2, 3, 2, 2, 2]	True
P3-P3-APH-P4-BCR-P5-APH-P5-BCR-P4-P6-P6	['b10cross0', 'B00', 'A00', 'b00cross0', 'f10cross0']	[2, 3, 2, 2, 2]	0.060569862141367614	[2, 3, 2, 2, 2]	True
P3-P3-APH-P4-BCR-P5-APH-P5-BCR-P4-P6-P6	['b10cross0', 'B00', 'b00cross0', 'A00', 'f10cross0']	[2, 3, 2, 2, 2]	0.060569862141367614	[2, 3, 2, 2, 2]	True
