# Supplementary material for: Designed folding pathway of modular coiled-coil-based proteins
Source: Nat Commun. 2021 Feb 11;12:940. doi: 10.1038/s41467-021-21185-5 (PMC7878764; doi:10.1038/s41467-021-21185-5)
Supplement: Supplementary file 4 — Supplementary Data 1 [file 41467_2021_21185_MOESM4_ESM.zip › software/22CC/P3-P5-P3-APH-P6-BCR-P4-APH-P5-BCR-P4-P6/output]

Segment arrangment	Order of folding	Distance vector	Folding rate	Min distance	Optimal
P3-P5-P3-APH-P6-BCR-P4-APH-P5-BCR-P4-P6	['A00', 'f00', 'b10', 'f10', 'B00', 'b00']	[3, 3, 0, 3, 0, 0]	0.06415002990995841	[3, 3, 0, 3, 0, 0]	True
P3-P5-P3-APH-P6-BCR-P4-APH-P5-BCR-P4-P6	['f00', 'f10', 'A00', 'b10', 'B00', 'b00']	[3, 3, 3, 0, 0, 0]	0.06415002990995841	[3, 3, 3, 0, 0, 0]	True
P3-P5-P3-APH-P6-BCR-P4-APH-P5-BCR-P4-P6	['f10', 'A00', 'b00', 'B00', 'b10', 'f00']	[3, 3, 0, 3, 0, 0]	0.06415002990995841	[3, 3, 0, 3, 0, 0]	True
P3-P5-P3-APH-P6-BCR-P4-APH-P5-BCR-P4-P6	['B00', 'A00', 'f00', 'b10', 'f10', 'b00']	[3, 3, 3, 0, 0, 0]	0.06415002990995841	[3, 3, 3, 0, 0, 0]	True
P3-P5-P3-APH-P6-BCR-P4-APH-P5-BCR-P4-P6	['A00', 'b10', 'f00', 'f10', 'B00', 'b00']	[3, 3, 0, 3, 0, 0]	0.06415002990995841	[3, 3, 0, 3, 0, 0]	True
P3-P5-P3-APH-P6-BCR-P4-APH-P5-BCR-P4-P6	['A00', 'f10', 'b00', 'B00', 'b10', 'f00']	[3, 3, 0, 3, 0, 0]	0.06415002990995841	[3, 3, 0, 3, 0, 0]	True
P3-P5-P3-APH-P6-BCR-P4-APH-P5-BCR-P4-P6	['A00', 'b00', 'f10', 'B00', 'b10', 'f00']	[3, 3, 0, 3, 0, 0]	0.06415002990995841	[3, 3, 0, 3, 0, 0]	True
P3-P5-P3-APH-P6-BCR-P4-APH-P5-BCR-P4-P6	['A00', 'B00', 'f00', 'b10', 'f10', 'b00']	[3, 3, 3, 0, 0, 0]	0.06415002990995841	[3, 3, 3, 0, 0, 0]	True
P3-P5-P3-APH-P6-BCR-P4-APH-P5-BCR-P4-P6	['f00', 'A00', 'b10', 'f10', 'B00', 'b00']	[3, 3, 0, 3, 0, 0]	0.06415002990995841	[3, 3, 0, 3, 0, 0]	True
P3-P5-P3-APH-P6-BCR-P4-APH-P5-BCR-P4-P6	['f00', 'B00', 'f10', 'b10', 'A00', 'b00']	[3, 3, 3, 0, 0, 0]	0.06415002990995841	[3, 3, 3, 0, 0, 0]	True
P3-P5-P3-APH-P6-BCR-P4-APH-P5-BCR-P4-P6	['f10', 'f00', 'A00', 'b10', 'B00', 'b00']	[3, 3, 3, 0, 0, 0]	0.06415002990995841	[3, 3, 3, 0, 0, 0]	True
P3-P5-P3-APH-P6-BCR-P4-APH-P5-BCR-P4-P6	['f10', 'b00', 'A00', 'B00', 'b10', 'f00']	[3, 3, 0, 3, 0, 0]	0.06415002990995841	[3, 3, 0, 3, 0, 0]	True
P3-P5-P3-APH-P6-BCR-P4-APH-P5-BCR-P4-P6	['f10', 'B00', 'b10', 'f00', 'A00', 'b00']	[3, 3, 0, 3, 0, 0]	0.06415002990995841	[3, 3, 0, 3, 0, 0]	True
P3-P5-P3-APH-P6-BCR-P4-APH-P5-BCR-P4-P6	['B00', 'f00', 'f10', 'b10', 'A00', 'b00']	[3, 3, 3, 0, 0, 0]	0.06415002990995841	[3, 3, 3, 0, 0, 0]	True
P3-P5-P3-APH-P6-BCR-P4-APH-P5-BCR-P4-P6	['B00', 'b10', 'f10', 'f00', 'A00', 'b00']	[3, 3, 0, 3, 0, 0]	0.06415002990995841	[3, 3, 0, 3, 0, 0]	True
P3-P5-P3-APH-P6-BCR-P4-APH-P5-BCR-P4-P6	['B00', 'f10', 'b10', 'f00', 'A00', 'b00']	[3, 3, 0, 3, 0, 0]	0.06415002990995841	[3, 3, 0, 3, 0, 0]	True
P3-P5-P3-APH-P6-BCR-P4-APH-P5-BCR-P4-P6	['f00', 'f10', 'b00', 'A00', 'b10', 'B00']	[3, 3, 3, 0, 0, 0]	0.06415002990995841	[3, 3, 3, 0, 0, 0]	True
P3-P5-P3-APH-P6-BCR-P4-APH-P5-BCR-P4-P6	['f00', 'f10', 'B00', 'b10', 'A00', 'b00']	[3, 3, 3, 0, 0, 0]	0.06415002990995841	[3, 3, 3, 0, 0, 0]	True
P3-P5-P3-APH-P6-BCR-P4-APH-P5-BCR-P4-P6	['B00', 'A00', 'b10', 'f10', 'f00', 'b00']	[3, 3, 3, 0, 0, 0]	0.06415002990995841	[3, 3, 3, 0, 0, 0]	True
P3-P5-P3-APH-P6-BCR-P4-APH-P5-BCR-P4-P6	['B00', 'A00', 'f10', 'b10', 'f00', 'b00']	[3, 3, 3, 0, 0, 0]	0.06415002990995841	[3, 3, 3, 0, 0, 0]	True
P3-P5-P3-APH-P6-BCR-P4-APH-P5-BCR-P4-P6	['B00', 'A00', 'b00', 'f10', 'b10', 'f00']	[3, 3, 3, 0, 0, 0]	0.06415002990995841	[3, 3, 3, 0, 0, 0]	True
P3-P5-P3-APH-P6-BCR-P4-APH-P5-BCR-P4-P6	['A00', 'B00', 'b10', 'f10', 'f00', 'b00']	[3, 3, 3, 0, 0, 0]	0.06415002990995841	[3, 3, 3, 0, 0, 0]	True
P3-P5-P3-APH-P6-BCR-P4-APH-P5-BCR-P4-P6	['A00', 'B00', 'f10', 'b10', 'f00', 'b00']	[3, 3, 3, 0, 0, 0]	0.06415002990995841	[3, 3, 3, 0, 0, 0]	True
P3-P5-P3-APH-P6-BCR-P4-APH-P5-BCR-P4-P6	['A00', 'B00', 'b00', 'f10', 'b10', 'f00']	[3, 3, 3, 0, 0, 0]	0.06415002990995841	[3, 3, 3, 0, 0, 0]	True
P3-P5-P3-APH-P6-BCR-P4-APH-P5-BCR-P4-P6	['f00', 'B00', 'A00', 'b10', 'f10', 'b00']	[3, 3, 3, 0, 0, 0]	0.06415002990995841	[3, 3, 3, 0, 0, 0]	True
P3-P5-P3-APH-P6-BCR-P4-APH-P5-BCR-P4-P6	['f00', 'B00', 'b10', 'f10', 'A00', 'b00']	[3, 3, 3, 0, 0, 0]	0.06415002990995841	[3, 3, 3, 0, 0, 0]	True
P3-P5-P3-APH-P6-BCR-P4-APH-P5-BCR-P4-P6	['f10', 'f00', 'b00', 'A00', 'b10', 'B00']	[3, 3, 3, 0, 0, 0]	0.06415002990995841	[3, 3, 3, 0, 0, 0]	True
P3-P5-P3-APH-P6-BCR-P4-APH-P5-BCR-P4-P6	['f10', 'f00', 'B00', 'b10', 'A00', 'b00']	[3, 3, 3, 0, 0, 0]	0.06415002990995841	[3, 3, 3, 0, 0, 0]	True
P3-P5-P3-APH-P6-BCR-P4-APH-P5-BCR-P4-P6	['B00', 'f00', 'A00', 'b10', 'f10', 'b00']	[3, 3, 3, 0, 0, 0]	0.06415002990995841	[3, 3, 3, 0, 0, 0]	True
P3-P5-P3-APH-P6-BCR-P4-APH-P5-BCR-P4-P6	['B00', 'f00', 'b10', 'f10', 'A00', 'b00']	[3, 3, 3, 0, 0, 0]	0.06415002990995841	[3, 3, 3, 0, 0, 0]	True
P3-P5-P3-APH-P6-BCR-P4-APH-P5-BCR-P4-P6	['A00', 'f00', 'b10', 'B00', 'f10', 'b00']	[3, 3, 0, 3, 0, 0]	0.06415002990995841	[3, 3, 0, 3, 0, 0]	True
P3-P5-P3-APH-P6-BCR-P4-APH-P5-BCR-P4-P6	['A00', 'f00', 'b10', 'b00', 'f10', 'B00']	[3, 3, 0, 3, 0, 0]	0.06415002990995841	[3, 3, 0, 3, 0, 0]	True
P3-P5-P3-APH-P6-BCR-P4-APH-P5-BCR-P4-P6	['f00', 'f10', 'A00', 'b00', 'b10', 'B00']	[3, 3, 3, 0, 0, 0]	0.06415002990995841	[3, 3, 3, 0, 0, 0]	True
P3-P5-P3-APH-P6-BCR-P4-APH-P5-BCR-P4-P6	['f10', 'A00', 'b00', 'f00', 'b10', 'B00']	[3, 3, 0, 3, 0, 0]	0.06415002990995841	[3, 3, 0, 3, 0, 0]	True
P3-P5-P3-APH-P6-BCR-P4-APH-P5-BCR-P4-P6	['f10', 'A00', 'b00', 'b10', 'B00', 'f00']	[3, 3, 0, 3, 0, 0]	0.06415002990995841	[3, 3, 0, 3, 0, 0]	True
P3-P5-P3-APH-P6-BCR-P4-APH-P5-BCR-P4-P6	['A00', 'b10', 'f00', 'B00', 'f10', 'b00']	[3, 3, 0, 3, 0, 0]	0.06415002990995841	[3, 3, 0, 3, 0, 0]	True
P3-P5-P3-APH-P6-BCR-P4-APH-P5-BCR-P4-P6	['A00', 'b10', 'f00', 'b00', 'f10', 'B00']	[3, 3, 0, 3, 0, 0]	0.06415002990995841	[3, 3, 0, 3, 0, 0]	True
P3-P5-P3-APH-P6-BCR-P4-APH-P5-BCR-P4-P6	['A00', 'f10', 'b00', 'f00', 'b10', 'B00']	[3, 3, 0, 3, 0, 0]	0.06415002990995841	[3, 3, 0, 3, 0, 0]	True
P3-P5-P3-APH-P6-BCR-P4-APH-P5-BCR-P4-P6	['A00', 'f10', 'b00', 'b10', 'B00', 'f00']	[3, 3, 0, 3, 0, 0]	0.06415002990995841	[3, 3, 0, 3, 0, 0]	True
P3-P5-P3-APH-P6-BCR-P4-APH-P5-BCR-P4-P6	['A00', 'b00', 'f10', 'f00', 'b10', 'B00']	[3, 3, 0, 3, 0, 0]	0.06415002990995841	[3, 3, 0, 3, 0, 0]	True
P3-P5-P3-APH-P6-BCR-P4-APH-P5-BCR-P4-P6	['A00', 'b00', 'f10', 'b10', 'B00', 'f00']	[3, 3, 0, 3, 0, 0]	0.06415002990995841	[3, 3, 0, 3, 0, 0]	True
P3-P5-P3-APH-P6-BCR-P4-APH-P5-BCR-P4-P6	['f00', 'A00', 'b10', 'B00', 'f10', 'b00']	[3, 3, 0, 3, 0, 0]	0.06415002990995841	[3, 3, 0, 3, 0, 0]	True
P3-P5-P3-APH-P6-BCR-P4-APH-P5-BCR-P4-P6	['f00', 'A00', 'b10', 'b00', 'f10', 'B00']	[3, 3, 0, 3, 0, 0]	0.06415002990995841	[3, 3, 0, 3, 0, 0]	True
P3-P5-P3-APH-P6-BCR-P4-APH-P5-BCR-P4-P6	['f10', 'f00', 'A00', 'b00', 'b10', 'B00']	[3, 3, 3, 0, 0, 0]	0.06415002990995841	[3, 3, 3, 0, 0, 0]	True
P3-P5-P3-APH-P6-BCR-P4-APH-P5-BCR-P4-P6	['f10', 'b00', 'A00', 'f00', 'b10', 'B00']	[3, 3, 0, 3, 0, 0]	0.06415002990995841	[3, 3, 0, 3, 0, 0]	True
P3-P5-P3-APH-P6-BCR-P4-APH-P5-BCR-P4-P6	['f10', 'b00', 'A00', 'b10', 'B00', 'f00']	[3, 3, 0, 3, 0, 0]	0.06415002990995841	[3, 3, 0, 3, 0, 0]	True
P3-P5-P3-APH-P6-BCR-P4-APH-P5-BCR-P4-P6	['f10', 'B00', 'b10', 'b00', 'A00', 'f00']	[3, 3, 0, 3, 0, 0]	0.06415002990995841	[3, 3, 0, 3, 0, 0]	True
P3-P5-P3-APH-P6-BCR-P4-APH-P5-BCR-P4-P6	['f10', 'B00', 'b10', 'A00', 'f00', 'b00']	[3, 3, 0, 3, 0, 0]	0.06415002990995841	[3, 3, 0, 3, 0, 0]	True
P3-P5-P3-APH-P6-BCR-P4-APH-P5-BCR-P4-P6	['B00', 'b10', 'f10', 'b00', 'A00', 'f00']	[3, 3, 0, 3, 0, 0]	0.06415002990995841	[3, 3, 0, 3, 0, 0]	True
P3-P5-P3-APH-P6-BCR-P4-APH-P5-BCR-P4-P6	['B00', 'b10', 'f10', 'A00', 'f00', 'b00']	[3, 3, 0, 3, 0, 0]	0.06415002990995841	[3, 3, 0, 3, 0, 0]	True
P3-P5-P3-APH-P6-BCR-P4-APH-P5-BCR-P4-P6	['B00', 'f10', 'b10', 'b00', 'A00', 'f00']	[3, 3, 0, 3, 0, 0]	0.06415002990995841	[3, 3, 0, 3, 0, 0]	True
P3-P5-P3-APH-P6-BCR-P4-APH-P5-BCR-P4-P6	['B00', 'f10', 'b10', 'A00', 'f00', 'b00']	[3, 3, 0, 3, 0, 0]	0.06415002990995841	[3, 3, 0, 3, 0, 0]	True
P3-P5-P3-APH-P6-BCR-P4-APH-P5-BCR-P4-P6	['B00', 'A00', 'b10', 'f00', 'f10', 'b00']	[3, 3, 3, 0, 0, 0]	0.06415002990995841	[3, 3, 3, 0, 0, 0]	True
P3-P5-P3-APH-P6-BCR-P4-APH-P5-BCR-P4-P6	['B00', 'A00', 'f10', 'b00', 'b10', 'f00']	[3, 3, 3, 0, 0, 0]	0.06415002990995841	[3, 3, 3, 0, 0, 0]	True
P3-P5-P3-APH-P6-BCR-P4-APH-P5-BCR-P4-P6	['A00', 'B00', 'b10', 'f00', 'f10', 'b00']	[3, 3, 3, 0, 0, 0]	0.06415002990995841	[3, 3, 3, 0, 0, 0]	True
P3-P5-P3-APH-P6-BCR-P4-APH-P5-BCR-P4-P6	['A00', 'B00', 'f10', 'b00', 'b10', 'f00']	[3, 3, 3, 0, 0, 0]	0.06415002990995841	[3, 3, 3, 0, 0, 0]	True
P3-P5-P3-APH-P6-BCR-P4-APH-P5-BCR-P4-P6	['f00', 'B00', 'b10', 'A00', 'f10', 'b00']	[3, 3, 3, 0, 0, 0]	0.06415002990995841	[3, 3, 3, 0, 0, 0]	True
P3-P5-P3-APH-P6-BCR-P4-APH-P5-BCR-P4-P6	['B00', 'f00', 'b10', 'A00', 'f10', 'b00']	[3, 3, 3, 0, 0, 0]	0.06415002990995841	[3, 3, 3, 0, 0, 0]	True
P3-P5-P3-APH-P6-BCR-P4-APH-P5-BCR-P4-P6	['A00', 'f00', 'b10', 'f10', 'b00', 'B00']	[3, 3, 0, 3, 0, 0]	0.06415002990995841	[3, 3, 0, 3, 0, 0]	True
P3-P5-P3-APH-P6-BCR-P4-APH-P5-BCR-P4-P6	['f00', 'f10', 'A00', 'b10', 'b00', 'B00']	[3, 3, 3, 0, 0, 0]	0.06415002990995841	[3, 3, 3, 0, 0, 0]	True
P3-P5-P3-APH-P6-BCR-P4-APH-P5-BCR-P4-P6	['A00', 'b10', 'f00', 'f10', 'b00', 'B00']	[3, 3, 0, 3, 0, 0]	0.06415002990995841	[3, 3, 0, 3, 0, 0]	True
P3-P5-P3-APH-P6-BCR-P4-APH-P5-BCR-P4-P6	['f00', 'A00', 'b10', 'f10', 'b00', 'B00']	[3, 3, 0, 3, 0, 0]	0.06415002990995841	[3, 3, 0, 3, 0, 0]	True
P3-P5-P3-APH-P6-BCR-P4-APH-P5-BCR-P4-P6	['f10', 'f00', 'A00', 'b10', 'b00', 'B00']	[3, 3, 3, 0, 0, 0]	0.06415002990995841	[3, 3, 3, 0, 0, 0]	True
P3-P5-P3-APH-P6-BCR-P4-APH-P5-BCR-P4-P6	['B00', 'A00', 'b10', 'f10', 'b00', 'f00']	[3, 3, 3, 0, 0, 0]	0.06415002990995841	[3, 3, 3, 0, 0, 0]	True
P3-P5-P3-APH-P6-BCR-P4-APH-P5-BCR-P4-P6	['B00', 'A00', 'f10', 'b10', 'b00', 'f00']	[3, 3, 3, 0, 0, 0]	0.06415002990995841	[3, 3, 3, 0, 0, 0]	True
P3-P5-P3-APH-P6-BCR-P4-APH-P5-BCR-P4-P6	['A00', 'B00', 'b10', 'f10', 'b00', 'f00']	[3, 3, 3, 0, 0, 0]	0.06415002990995841	[3, 3, 3, 0, 0, 0]	True
P3-P5-P3-APH-P6-BCR-P4-APH-P5-BCR-P4-P6	['A00', 'B00', 'f10', 'b10', 'b00', 'f00']	[3, 3, 3, 0, 0, 0]	0.06415002990995841	[3, 3, 3, 0, 0, 0]	True
P3-P5-P3-APH-P6-BCR-P4-APH-P5-BCR-P4-P6	['f10', 'A00', 'b00', 'b10', 'f00', 'B00']	[3, 3, 0, 3, 0, 0]	0.06415002990995841	[3, 3, 0, 3, 0, 0]	True
P3-P5-P3-APH-P6-BCR-P4-APH-P5-BCR-P4-P6	['A00', 'f10', 'b00', 'b10', 'f00', 'B00']	[3, 3, 0, 3, 0, 0]	0.06415002990995841	[3, 3, 0, 3, 0, 0]	True
P3-P5-P3-APH-P6-BCR-P4-APH-P5-BCR-P4-P6	['A00', 'b00', 'f10', 'b10', 'f00', 'B00']	[3, 3, 0, 3, 0, 0]	0.06415002990995841	[3, 3, 0, 3, 0, 0]	True
P3-P5-P3-APH-P6-BCR-P4-APH-P5-BCR-P4-P6	['f10', 'b00', 'A00', 'b10', 'f00', 'B00']	[3, 3, 0, 3, 0, 0]	0.06415002990995841	[3, 3, 0, 3, 0, 0]	True
P3-P5-P3-APH-P6-BCR-P4-APH-P5-BCR-P4-P6	['f10', 'B00', 'b10', 'A00', 'b00', 'f00']	[3, 3, 0, 3, 0, 0]	0.06415002990995841	[3, 3, 0, 3, 0, 0]	True
P3-P5-P3-APH-P6-BCR-P4-APH-P5-BCR-P4-P6	['B00', 'b10', 'f10', 'A00', 'b00', 'f00']	[3, 3, 0, 3, 0, 0]	0.06415002990995841	[3, 3, 0, 3, 0, 0]	True
P3-P5-P3-APH-P6-BCR-P4-APH-P5-BCR-P4-P6	['B00', 'f10', 'b10', 'A00', 'b00', 'f00']	[3, 3, 0, 3, 0, 0]	0.06415002990995841	[3, 3, 0, 3, 0, 0]	True
