# Supplementary material for: Designed folding pathway of modular coiled-coil-based proteins
Source: Nat Commun. 2021 Feb 11;12:940. doi: 10.1038/s41467-021-21185-5 (PMC7878764; doi:10.1038/s41467-021-21185-5)
Supplement: Supplementary file 4 — Supplementary Data 1 [file 41467_2021_21185_MOESM4_ESM.zip › software/22CC/P3-P6-P5-P3-APH-P6-BCR-P5-APH-P4-BCR-P4/output]

Segment arrangment                  	Order of folding                       	 Distance vector  	 Folding rate 	 Min distance  	Optimal             
P3-P6-P5-P3-APH-P6-BCR-P5-APH-P4-BCR-P4	['f10cross0', 'B00', 'b10', 'b00']	[2, 3, 3, 3]	0.05429800061010087	[2, 3, 3, 3]	True
