# Supplementary material for: Designed folding pathway of modular coiled-coil-based proteins
Source: Nat Commun. 2021 Feb 11;12:940. doi: 10.1038/s41467-021-21185-5 (PMC7878764; doi:10.1038/s41467-021-21185-5)
Supplement: Supplementary file 10 — Source Data [file 41467_2021_21185_MOESM10_ESM.xlsx]

## Sheet: Figure 1
Panel c
	APHSN				BCRSN				GCN				P3SN:P4SN				P5SN:P6SN				P7SN:P8SN
T (oC)	MRE(222 nm) (1000 deg cm2 dmol-1) exp	MRE(222 nm) (1000 deg cm2 dmol-1) fit		T (oC)	MRE(222 nm) (1000 deg cm2 dmol-1) exp	MRE(222 nm) (1000 deg cm2 dmol-1) fit		T (oC)	MRE(222 nm) (1000 deg cm2 dmol-1) exp	MRE(222 nm) (1000 deg cm2 dmol-1) fit		T (oC)	MRE(222 nm) (1000 deg cm2 dmol-1) exp	MRE(222 nm) (1000 deg cm2 dmol-1) fit		T (oC)	MRE(222 nm) (1000 deg cm2 dmol-1) exp	MRE(222 nm) (1000 deg cm2 dmol-1) fit		T (oC)	MRE(222 nm) (1000 deg cm2 dmol-1) exp	MRE(222 nm) (1000 deg cm2 dmol-1) fit
2.8111	-35.6834	-35.6669		5.4069	-24.9155	-24.7539		5.3052	-26.8427	-26.0827		2.5052	-35.3354	-35.0492		2.2331	-28.2354	-27.3852		2.6581	-17.0991	-15.3532
3.1169	-35.6381	-35.6234		5.7117	-24.9253	-24.7102		4.9833	-26.6624	-26.1463		2.7601	-35.2731	-34.9756		2.6071	-28.064	-27.2486		2.7261	-17.1396	-15.3441
3.5245	-35.7313	-35.5659		6.2195	-24.7502	-24.6372		4.9325	-26.69	-26.1563		3.2528	-35.1138	-34.8322		3.1679	-27.9113	-27.0412		2.8111	-17.1157	-15.3327
4.1694	-35.3575	-35.4747		6.8623	-24.4207	-24.5446		4.9155	-27.0823	-26.1596		3.881	-34.9253	-34.647		3.8979	-27.4065	-26.7665		4.4069	-16.6361	-15.0809
4.7799	-35.1453	-35.3888		7.5891	-24.4465	-24.4394		6.118	-26.6784	-25.9184		4.6612	-34.7761	-34.4132		4.6273	-27.4081	-26.486		5.4238	-15.9506	-14.8827
5.6101	-35.3062	-35.2713		8.349	-24.3385	-24.3289		6.6256	-26.3442	-25.8131		5.4408	-34.5731	-34.1751		5.4746	-27.0894	-26.1524		6.1011	-15.6859	-14.733
6.3718	-35.1953	-35.1638		9.1251	-24.2533	-24.2155		7.2511	-26.1633	-25.6801		6.2872	-34.28	-33.9106		6.3041	-26.6095	-25.817		6.8454	-15.1751	-14.5516
7.2173	-35.2812	-35.0444		9.951	-24.0998	-24.0942		7.9438	-25.8701	-25.5287		7.1328	-34.2153	-33.6397		7.1497	-25.665	-25.4656		7.5722	-14.7936	-14.3565
8.0282	-34.8078	-34.93		10.8098	-24.1928	-23.9672		8.754	-25.6929	-25.3456		7.9776	-33.9987	-33.3618		8.0451	-25.6349	-25.0823		8.3827	-14.0567	-14.1175
8.8215	-34.7919	-34.8178		11.7181	-24.0476	-23.8318		9.496	-25.8084	-25.1721		8.7877	-33.5621	-33.0873		8.8889	-25.1817	-24.71		9.2262	-13.7291	-13.8438
9.6982	-34.6581	-34.6941		12.508	-23.6888	-23.7132		10.3215	-25.6367	-24.9719		9.6814	-33.2429	-32.7747		9.7993	-24.9294	-24.2954		10.0183	-13.3813	-13.5634
10.5909	-34.6725	-34.5681		13.4314	-23.4535	-23.5732		11.1631	-25.0308	-24.7593		10.5236	-32.8266	-32.4697		10.6414	-24.4195	-23.8991		10.9107	-12.6772	-13.2202
11.449	-34.3888	-34.4466		14.2868	-23.6577	-23.4422		12.0039	-24.5727	-24.5384		11.4322	-32.3799	-32.128		11.5836	-23.9422	-23.4404		11.7854	-12.4094	-12.8558
12.2896	-34.1375	-34.3281		15.1581	-23.3306	-23.3073		12.7935	-24.5359	-24.3223		12.2896	-32.5428	-31.7922		12.4576	-23.2985	-22.9999		12.6759	-11.9874	-12.4574
13.1964	-34.1934	-34.1997		16.0788	-23.3133	-23.163		13.7166	-24.4061	-24.0589		13.1796	-31.7646	-31.4285		13.3307	-22.7345	-22.5446		13.4985	-11.515	-12.0657
14.0017	-33.8553	-34.0862		16.9486	-22.9127	-23.0249		14.5885	-24.1167	-23.7984		14.0521	-31.4601	-31.0554		14.1862	-22.4799	-22.0833		14.4041	-10.8751	-11.6105
14.8901	-33.9534	-33.9606		17.8842	-23.2604	-22.8741		15.3758	-23.8099	-23.553		14.9739	-31.2945	-30.6417		15.1581	-21.551	-21.54		15.3256	-10.5056	-11.1244
15.7944	-33.9806	-33.8328		18.7689	-22.9598	-22.7291		16.2796	-23.6781	-23.259		15.7944	-30.7966	-30.2548		16.0454	-21.3232	-21.0259		16.1792	-9.80224	-10.6569
16.6141	-33.5709	-33.7169		19.6027	-22.9061	-22.5901		17.1658	-23.0986	-22.9571		16.7145	-30.3015	-29.7984		16.9653	-20.4097	-20.4742		17.099	-9.59935	-10.1392
17.5668	-33.8284	-33.5822		20.5525	-22.7855	-22.4288		18.0679	-22.6668	-22.6354		17.6838	-29.5333	-29.2891		17.8842	-19.6796	-19.9041		17.9844	-8.91358	-9.63237
18.4352	-33.5047	-33.4594		21.4348	-22.4302	-22.2758		18.9524	-22.3966	-22.3054		18.5687	-28.7741	-28.7964		18.7856	-19.1707	-19.3261		18.869	-8.76466	-9.12332
19.3861	-33.3241	-33.325		22.3828	-22.4292	-22.1076		19.8695	-22.0293	-21.9475		19.3694	-28.4145	-28.326		19.7195	-18.2898	-18.7084		19.8695	-8.1747	-8.55181
20.3193	-33.2041	-33.1931		23.3798	-22.0932	-21.9262		20.7524	-21.6304	-21.5874		20.2694	-28.1264	-27.7674		20.5858	-17.6745	-18.1184		20.6358	-7.79978	-8.12241
21.0853	-33.1744	-33.0844		24.1435	-22.0167	-21.7836		21.6677	-21.099	-21.1975		21.1686	-27.3499	-27.1756		21.5014	-17.172	-17.4781		21.5346	-7.40664	-7.63388
21.9671	-33.2175	-32.9597		25.0559	-22.0414	-21.609		22.4826	-20.5666	-20.8363		22.0835	-26.4475	-26.5368		22.3828	-16.4403	-16.8468		22.3662	-7.14017	-7.20112
22.8648	-32.9725	-32.8325		25.9178	-21.4943	-21.4391		23.33	-20.245	-20.4464		22.9479	-25.4699	-25.8972		23.2801	-15.7079	-16.1906		23.2968	-6.84358	-6.74418
23.7617	-33.0166	-32.7056		26.8452	-21.271	-21.2506		24.2099	-19.5975	-20.0261		23.8613	-24.9644	-25.1822		24.1933	-15.3458	-15.511		24.1767	-6.07353	-6.34276
24.6412	-33.1028	-32.5809		27.8049	-21.2392	-21.049		25.1553	-19.395	-19.5576		24.7573	-23.893	-24.4403		25.1222	-14.1111	-14.81		25.0725	-6.09211	-5.96776
25.5532	-32.5916	-32.4516		28.6646	-20.7753	-20.8619		26.0503	-18.912	-19.0983		25.7189	-23.1778	-23.5984		26.0503	-14.0621	-14.1033		26.0337	-5.7775	-5.60534
26.4809	-32.4784	-32.32		29.6228	-20.8372	-20.6456		26.961	-18.0742	-18.6161		26.6134	-22.5949	-22.7731		26.9445	-12.8911	-13.42		26.8948	-5.8622	-5.31651
27.3748	-32.4641	-32.1931		30.5307	-20.3767	-20.4325		27.8049	-17.756	-18.1568		27.4244	-21.5174	-21.9904		27.8876	-12.0122	-12.7012		27.8049	-5.41737	-5.04759
28.2513	-32.1631	-32.0684		31.4214	-20.2333	-20.2151		28.7307	-17.3271	-17.6405		28.4167	-20.9676	-20.9902		28.7472	-11.6493	-12.0516		28.7307	-5.40116	-4.81086
29.1768	-32.0644	-31.9369		32.2949	-19.9809	-19.9932		29.6063	-16.7617	-17.142		29.2429	-20.1188	-20.1244		29.7219	-11.329	-11.3269		29.6228	-5.01552	-4.61582
30.0851	-31.8775	-31.8075		33.2337	-19.6859	-19.7445		30.4977	-16.4771	-16.6258		30.1181	-18.8519	-19.1788		30.5967	-10.5838	-10.6921		30.4647	-5.45388	-4.45914
30.9761	-31.8928	-31.6803		34.1059	-19.3454	-19.5033		31.4049	-15.6929	-16.0942		31.0751	-18.0188	-18.1172		31.5038	-9.85819	-10.0541		31.3884	-4.98776	-4.31509
31.8335	-31.785	-31.5578		35.0598	-19.1486	-19.2273		32.3443	-15.2569	-15.5398		31.9653	-16.8541	-17.1114		32.3937	-9.47858	-9.45323		32.3608	-4.71509	-4.19136
32.7891	-31.3147	-31.4213		35.8979	-18.6923	-18.9738		33.2008	-14.3805	-15.0334		32.8879	-15.7886	-16.06		33.3489	-8.83815	-8.84052		33.2501	-4.9369	-4.10021
33.6616	-31.6134	-31.2962		36.9654	-18.681	-18.6351		34.1553	-14.4069	-14.4719		33.8097	-14.8607	-15.011		34.2211	-8.09914	-8.31418		34.0895	-4.7556	-4.03098
34.6322	-31.3359	-31.1567		37.8187	-18.029	-18.3509		35.0104	-13.5272	-13.9742		34.6487	-14.1128	-14.0679		35.1584	-7.73569	-7.78728		34.994	-4.76091	-3.97218
35.52	-30.9966	-31.0287		38.7371	-17.9491	-18.0309		35.9636	-13.5386	-13.4292		35.6021	-13.0522	-13.0226		36.1279	-7.46116	-7.28741		35.9308	-4.60444	-3.92611
36.4071	-30.9617	-30.9006		39.6057	-17.588	-17.7145		36.8176	-13.36	-12.9529		36.4892	-11.8284	-12.0872		37.0474	-7.00634	-6.85746		36.8012	-4.86772	-3.89478
37.3265	-30.9333	-30.7673		40.523	-17.4472	-17.3651		37.7203	-12.6172	-12.4652		37.3101	-11.4568	-11.2635		37.8843	-6.94216	-6.50401		37.7203	-4.7375	-3.87184
38.2288	-30.7253	-30.6361		41.4396	-16.6738	-17.0001		38.6387	-11.7573	-11.9888		38.2944	-10.4785	-10.3401		38.8518	-6.30565	-6.14		38.5567	-4.93435	-3.85866
39.1141	-30.6567	-30.5067		42.3066	-16.538	-16.6402		39.5566	-11.4587	-11.5355		39.1141	-9.96569	-9.63207		39.7368	-6.18112	-5.84772		39.5566	-4.30772	-3.85094
40.0317	-30.484	-30.372		43.2712	-16.159	-16.2227		40.4574	-11.277	-11.1155		40.0153	-9.03129	-8.92332		40.6376	-6.23448	-5.58828		40.4247	-4.46384	-3.85018
40.9814	-30.3777	-30.2319		44.1536	-15.8776	-15.8255		41.3251	-11.0604	-10.7361		40.9323	-8.53991	-8.28026		41.6196	-5.95716	-5.34629		41.3251	-4.73478	-3.85428
41.8159	-30.1783	-30.1079		45.0844	-15.0309	-15.3908		42.2085	-10.6794	-10.3763		41.8813	-7.94297	-7.69836		42.4702	-5.71203	-5.16841		42.2739	-4.20888	-3.86307
42.7481	-30.1483	-29.9686		46.031	-14.9999	-14.9336		43.1405	-10.2751	-10.0267		42.8299	-7.32922	-7.19922		43.4347	-5.68259	-4.99884		43.1568	-4.35224	-3.87469
43.6308	-29.7468	-29.8357		46.9934	-14.1198	-14.454		44.1046	-10.2092	-9.69781		43.6798	-7.25974	-6.81802		44.3169	-5.38293	-4.87056		44.0229	-4.77565	-3.88877
44.5783	-29.8655	-29.6917		47.8738	-14.3787	-14.0042		44.9702	-9.74384	-9.43058		44.5293	-6.73741	-6.49435		45.215	-5.35246	-4.76315		44.9865	-4.56491	-3.90703
45.4762	-29.5519	-29.554		48.7863	-13.5163	-13.5282		45.9331	-9.46348	-9.16362		45.4762	-6.03194	-6.19431		46.1616	-5.18547	-4.67207		45.8516	-4.62966	-3.92538
46.4063	-29.4354	-29.4098		49.6821	-13.0416	-13.054		46.863	-9.39321	-8.93478		46.4063	-6.4969	-5.95431		47.1402	-4.92573	-4.59849		46.814	-4.805	-3.94761
47.3195	-29.2124	-29.2663		50.6263	-12.7335	-12.5497		47.7108	-9.02839	-8.74955		47.3195	-5.90466	-5.76401		47.9879	-5.15056	-4.54927		47.6945	-4.54164	-3.9693
48.1998	-29.0497	-29.1263		51.505	-12.1434	-12.079		48.6397	-8.92531	-8.57045		48.1835	-5.98052	-5.61909		48.9492	-5.05401	-4.5072		48.5908	-4.68582	-3.99253
49.1121	-28.6605	-28.9789		52.3833	-11.6171	-11.6105		49.617	-8.46915	-8.40665		49.0958	-5.49797	-5.49716		49.7798	-5.1503	-4.48095		49.5193	-4.43922	-4.0176
50.0077	-28.5995	-28.832		53.3262	-11.2119	-11.1137		50.5937	-8.39344	-8.26589		49.9915	-5.51957	-5.40341		50.7728	-5.18241	-4.45983		50.4147	-4.67453	-4.04256
50.9355	-28.3311	-28.677		54.22	-10.9685	-10.6525		51.505	-8.19388	-8.15299		50.8867	-5.38759	-5.33078		51.7164	-4.90069	-4.44849		51.2935	-4.60341	-4.06772
51.8466	-28.3024	-28.5216		55.0972	-10.356	-10.2125		52.367	-8.45772	-8.06076		51.814	-5.05254	-5.27375		52.5621	-5.04539	-4.44435		52.2369	-4.61112	-4.09529
52.7085	-28.3002	-28.3716		56.0227	-9.85656	-9.76562		53.3424	-7.98286	-7.97156		52.741	-5.29862	-5.23172		53.505	-4.80134	-4.4453		53.1149	-4.33254	-4.12145
53.6187	-28.0244	-28.2093		56.9966	-9.16115	-9.31844		54.22	-8.22473	-7.90339		53.57	-5.4094	-5.20444		54.3987	-5.00375	-4.45073		54.0575	-4.3578	-4.14992
54.5611	-27.8261	-28.0368		57.7917	-9.01361	-8.97337		55.1784	-8.01259	-7.84031		54.5286	-5.41707	-5.18267		55.2596	-5.1997	-4.45944		54.9672	-4.76052	-4.17773
55.4544	-27.5276	-27.8686		58.7487	-8.41757	-8.5842		56.1039	-7.90728	-7.78915		55.3895	-5.26267	-5.17034		56.2175	-5.14388	-4.47246		55.8441	-4.59591	-4.2048
56.3474	-27.3629	-27.6952		59.6568	-8.47524	-8.24295		57.0453	-7.87683	-7.74571		56.3149	-4.92358	-5.16323		57.1102	-4.95013	-4.4872		56.7694	-4.4697	-4.23362
57.2562	-27.4537	-27.5131		60.6131	-7.955	-7.9141		57.9539	-7.90558	-7.71071		57.1589	-5.10944	-5.16116		58.0837	-4.93703	-4.50565		57.6619	-4.67948	-4.26159
58.2135	-26.8627	-27.3141		61.5044	-7.80128	-7.6359		58.8136	-7.75259	-7.68308		58.1486	-5.42836	-5.1631		58.9595	-4.93	-4.52401		58.5541	-4.45302	-4.28972
59.073	-26.7062	-27.1286		62.4278	-7.41576	-7.37587		59.7864	-7.7554	-7.65732		58.992	-5.47677	-5.16772		59.8513	-4.85405	-4.54405		59.4784	-4.52642	-4.31901
60.0134	-26.4039	-26.9173		63.3348	-6.99389	-7.14726		60.6942	-7.87522	-7.63781		59.9161	-5.11198	-5.17526		60.84	-4.82513	-4.56772		60.37	-4.3475	-4.34737
60.9372	-26.4068	-26.7006		64.1929	-6.79292	-6.95399		61.634	-7.77304	-7.62147		60.8238	-5.19724	-5.1847		61.7312	-4.72853	-4.59		61.31	-4.60095	-4.37737
61.796	-26.1276	-26.4901		65.2128	-6.4874	-6.75115		62.4926	-7.26219	-7.60955		61.6988	-5.13978	-5.1953		62.6384	-5.00797	-4.61349		62.1524	-4.87677	-4.40431
62.7032	-25.8612	-26.2573		66.1029	-6.37229	-6.59569		63.4157	-7.97031	-7.59946		62.606	-5.27073	-5.20759		63.5939	-5.15353	-4.63901		63.1242	-4.81422	-4.43547
63.6101	-25.6539	-26.0128		67.0576	-6.30875	-6.44889		64.2739	-7.34353	-7.59219		63.5129	-5.14603	-5.22095		64.3872	-5.03384	-4.66065		63.9501	-4.70259	-4.46207
64.5653	-25.4171	-25.7416		67.915	-6.45562	-6.3326		65.2613	-7.50469	-7.58603		64.3872	-5.31297	-5.23457		65.3747	-4.95034	-4.68802		64.9214	-4.62134	-4.49332
65.3261	-25.0942	-25.5146		68.8208	-6.21736	-6.22375		66.1353	-7.45411	-7.58223		65.2937	-5.02401	-5.2494		66.2647	-4.91634	-4.71315		65.8116	-4.80069	-4.52203
66.3133	-24.706	-25.2042		69.7426	-6.0559	-6.12583		66.9928	-7.68924	-7.57982		66.2162	-5.46241	-5.265		67.2355	-4.99819	-4.74086		66.6693	-4.86655	-4.5497
67.1708	-24.4478	-24.9191		70.6481	-6.07875	-6.04045		67.9635	-7.35612	-7.57839		67.1546	-5.35353	-5.28134		68.1415	-4.77978	-4.76698		67.6077	-4.72784	-4.58004
68.1253	-24.0636	-24.5834		71.5859	-5.72438	-5.96167		68.9017	-7.34232	-7.57821		68.0444	-5.29461	-5.2972		69.0795	-5.13022	-4.79427		68.465	-4.65741	-4.60776
69.0472	-23.6413	-24.2395		72.4912	-5.77309	-5.89354		69.7912	-7.45531	-7.57884		68.9017	-5.57914	-5.31272		69.969	-4.80668	-4.8203		69.4192	-4.72784	-4.63866
69.9528	-23.5457	-23.8817		73.4287	-5.9499	-5.82986		70.6319	-7.66027	-7.58018		69.8235	-5.26138	-5.32961		70.9392	-4.90961	-4.84884		70.3409	-4.66203	-4.66849
70.8584	-23.3013	-23.503		74.2369	-5.76604	-5.77972		71.6182	-7.50768	-7.58241		70.7775	-5.24918	-5.34733		71.8445	-4.93483	-4.8756		71.2787	-4.59724	-4.69888
71.7475	-22.6897	-23.1098		75.3035	-5.64323	-5.7192		72.475	-7.56384	-7.58487		71.699	-5.26073	-5.36457		72.669	-4.98828	-4.90004		72.1194	-4.75543	-4.72616
72.6367	-22.4297	-22.6946		76.1601	-5.62812	-5.67448		73.4772	-7.80661	-7.58826		72.6367	-5.1675	-5.38224		73.6388	-5.09595	-4.92888		73.1054	-4.83401	-4.7581
73.558	-22.4263	-22.2408		77.1459	-5.56604	-5.62656		74.3823	-7.55996	-7.59179		73.4772	-5.2981	-5.39815		74.6409	-5.07293	-4.95879		74.0267	-4.86914	-4.78802
74.4308	-21.7183	-21.7882		78.0347	-5.51219	-5.58604		75.2874	-7.35808	-7.59562		74.35	-5.27599	-5.41478		75.5137	-5.30379	-4.98487		74.8672	-4.86151	-4.8153
75.3358	-21.4512	-21.2956		78.9397	-5.58809	-5.54698		76.1439	-7.65138	-7.59955		75.3035	-5.33806	-5.43297		76.4509	-4.87642	-5.01293		75.853	-4.82728	-4.84728
76.3055	-20.9987	-20.742		79.9093	-5.42378	-5.50719		77.0974	-7.59393	-7.6042		76.2894	-5.45573	-5.45185		77.3398	-5.05892	-5.03957		76.6611	-4.67974	-4.87353
77.1944	-20.7429	-20.2122		80.7658	-5.2776	-5.47351		78.0185	-7.50933	-7.60888		77.0974	-5.50026	-5.46737		78.3256	-5.05349	-5.06914		77.6307	-4.87246	-4.905
78.1317	-19.9645	-19.6323		81.7355	-5.55431	-5.43674		78.9074	-7.57915	-7.61357		78.0347	-5.79797	-5.48539		79.2144	-5.03741	-5.09586		78.5033	-4.98621	-4.93336
79.0204	-19.5185	-19.0644		82.6082	-5.2825	-5.40469		79.877	-7.4146	-7.61884		78.8912	-5.37655	-5.5019		79.99	-5.24797	-5.11914		79.4245	-4.93819	-4.96328
79.99	-18.9476	-18.4282		83.5942	-5.36253	-5.36941		80.8143	-7.60723	-7.62415		79.8608	-5.62203	-5.52056		80.9112	-4.92931	-5.14685		80.3618	-5.05552	-4.99371
80.8143	-18.577	-17.8773		84.4671	-5.33309	-5.33896		81.7355	-7.80652	-7.62942		80.7981	-5.46522	-5.53866		81.8809	-5.41112	-5.17603		81.2668	-5.15315	-5.02315
81.7355	-17.834	-17.2549		85.4372	-5.34149	-5.30573		82.6567	-7.55464	-7.63482		81.7516	-5.77155	-5.55707		82.8992	-5.30703	-5.20668		82.1233	-4.88879	-5.05095
82.6729	-16.9579	-16.6203		86.2941	-5.21312	-5.27688		83.5457	-7.50312	-7.64009		82.6244	-5.4344	-5.57397		83.8205	-4.99737	-5.23444		83.1093	-5.03595	-5.08297
83.5619	-16.5993	-16.023		87.232	-5.26354	-5.24569		84.5318	-7.65545	-7.64607		83.5134	-5.65685	-5.59116		84.7743	-5.26905	-5.26315		83.9337	-4.90155	-5.10978
84.4671	-16.2079	-15.4254		88.1054	-5.19625	-5.21701		85.3887	-7.85237	-7.65129		84.4348	-5.55332	-5.60901		85.6797	-5.40487	-5.29039		84.8389	-5.36853	-5.13922
85.3402	-15.0782	-14.8653		89.076	-5.2058	-5.18545		86.278	-7.68344	-7.65674		85.3078	-5.64647	-5.62586		86.5851	-5.26022	-5.31767		85.8414	-5.11978	-5.17177
86.4073	-14.3697	-14.2104		89.982	-5.05372	-5.15622
86.6013	-14.1549	-14.0955
87.0865	-13.702	-13.8145
87.6525	-13.5536	-13.4988
88.2672	-12.8701	-13.1719
88.9627	-12.4868	-12.8232
89.8364	-11.8244	-12.4184
90.5969	-11.2228	-12.097
91.4709	-10.7026	-11.7631
92.3289	-9.98753	-11.4711
93.3289	-9.95628	-11.1731

## Sheet: Figure 2
Panel a
		APHSN				BCRSN				GCNSN				P3SN:P4SN				P5SN:P6SN				P7SN:P8SN
	t (s)	FRET exp	FRET fit		t (s)	FRET exp	FRET fit		t (s)	FRET exp	FRET fit		t (s)	FRET exp	FRET fit		t (s)	FRET exp	FRET fit		t (s)	FRET exp	FRET fit
	0.004	0	0.105948		0.004	0.0377921	0.043917		0.004	0.023784	0.0282734		0.004	0	0.00871661		0.004	0	0.060651		0.004	0.0529204	0.00111177
	0.0045	0.146894	0.129908		0.005	0.0322711	0.0617404		0.005	0	0.0544425		0.005	0.0175369	0.0348732		0.005	0.0679274	0.0726175		0.005	0.00390726	0.0182646
	0.005	0.160545	0.153134		0.006	0	0.0791427		0.006	0.093346	0.079767		0.006	0.0599098	0.0602379		0.006	0.140508	0.0844177		0.006	0	0.0350933
	0.0055	0.223998	0.17565		0.007	0.0689069	0.0961338		0.007	0.0747181	0.104274		0.007	0.118053	0.0848352		0.007	0.12758	0.0960537		0.007	0.0526159	0.051604
	0.006	0.239708	0.197476		0.008	0.130638	0.112724		0.008	0.0897087	0.127992		0.008	0.115397	0.108689		0.008	0.082559	0.107528		0.008	0.0517466	0.0678027
	0.0065	0.178723	0.218634		0.009	0.0930695	0.128922		0.009	0.0677898	0.150944		0.009	0.142652	0.131821		0.009	0.120278	0.118842		0.009	0.0666047	0.0836954
	0.007	0.250893	0.239145		0.01	0.192327	0.144739		0.01	0.126456	0.173158		0.01	0.148067	0.154254		0.01	0.0993602	0.13		0.01	0.127487	0.099288
	0.0075	0.264301	0.259027		0.011	0.184275	0.160183		0.011	0.233118	0.194656		0.011	0.1822	0.176011		0.011	0.166029	0.141002		0.011	0.13001	0.114586
	0.008	0.228029	0.278301		0.012	0.140813	0.175263		0.012	0.183506	0.215462		0.012	0.217356	0.19711		0.012	0.169756	0.151851		0.012	0.132405	0.129595
	0.0085	0.295884	0.296985		0.013	0.123537	0.189988		0.013	0.31848	0.235598		0.013	0.236506	0.217573		0.013	0.230064	0.162549		0.013	0.174903	0.144321
	0.009	0.273348	0.315096		0.014	0.115058	0.204366		0.014	0.225246	0.255088		0.014	0.261314	0.23742		0.014	0.16714	0.173098		0.014	0.160429	0.158769
	0.0095	0.33059	0.332653		0.015	0.199231	0.218407		0.015	0.262711	0.273951		0.015	0.278464	0.256669		0.015	0.21738	0.183501		0.015	0.175497	0.172945
	0.01	0.316568	0.349672		0.016	0.25457	0.232117		0.016	0.272801	0.292208		0.016	0.285976	0.275338		0.016	0.214808	0.193759		0.016	0.187952	0.186853
	0.0105	0.36896	0.36617		0.017	0.248799	0.245506		0.017	0.285914	0.309879		0.017	0.298013	0.293446		0.017	0.219103	0.203875		0.017	0.226898	0.200498
	0.011	0.421227	0.382162		0.018	0.319564	0.25858		0.018	0.400374	0.326984		0.018	0.340679	0.311009		0.018	0.20348	0.21385		0.018	0.223085	0.213886
	0.0115	0.435209	0.397665		0.019	0.258621	0.271348		0.019	0.362742	0.34354		0.019	0.350328	0.328045		0.019	0.22934	0.223686		0.019	0.253933	0.227022
	0.012	0.398858	0.412692		0.02	0.312911	0.283817		0.02	0.348715	0.359565		0.02	0.373671	0.344569		0.02	0.19384	0.233385		0.02	0.19958	0.23991
	0.0125	0.41222	0.42726		0.021	0.307989	0.295994		0.021	0.441974	0.375078		0.021	0.368668	0.360598		0.021	0.257943	0.24295		0.021	0.263475	0.252555
	0.013	0.428013	0.44138		0.022	0.342105	0.307886		0.022	0.370556	0.390094		0.022	0.37008	0.376147		0.022	0.257661	0.252382		0.022	0.25577	0.264962
	0.0135	0.465394	0.455068		0.023	0.319374	0.3195		0.023	0.334971	0.404631		0.023	0.413222	0.391229		0.023	0.320348	0.261682		0.023	0.250096	0.277135
	0.014	0.491877	0.468336		0.024	0.343292	0.330842		0.024	0.400301	0.418703		0.024	0.430086	0.405861		0.024	0.22196	0.270854		0.024	0.328245	0.289079
	0.0145	0.445696	0.481198		0.025	0.295691	0.34192		0.025	0.456606	0.432326		0.025	0.429985	0.420055		0.025	0.264637	0.279898		0.025	0.28065	0.300798
	0.015	0.564832	0.493665		0.026	0.390557	0.35274		0.026	0.428943	0.445514		0.026	0.451949	0.433825		0.026	0.329922	0.288816		0.026	0.277214	0.312296
	0.0155	0.566188	0.505751		0.027	0.492174	0.363307		0.027	0.406532	0.458282		0.027	0.431749	0.447184		0.027	0.325277	0.29761		0.027	0.286487	0.323578
	0.016	0.460089	0.517465		0.028	0.365397	0.373629		0.028	0.504577	0.470643		0.028	0.477631	0.460145		0.028	0.35833	0.306282		0.028	0.329473	0.334648
	0.0165	0.463462	0.52882		0.029	0.418098	0.38371		0.029	0.471859	0.482611		0.029	0.478144	0.47272		0.029	0.331797	0.314834		0.029	0.286821	0.345509
	0.017	0.53769	0.539827		0.03	0.369189	0.393557		0.03	0.457315	0.494199		0.03	0.47961	0.48492		0.03	0.27027	0.323267		0.03	0.385298	0.356166
	0.0175	0.554713	0.550496		0.031	0.432165	0.403176		0.031	0.561906	0.505419		0.031	0.473982	0.496758		0.031	0.366141	0.331582		0.031	0.378722	0.366622
	0.018	0.570546	0.560838		0.032	0.371631	0.412571		0.032	0.506909	0.516283		0.032	0.533664	0.508244		0.032	0.319326	0.339782		0.032	0.371501	0.376882
	0.0185	0.622733	0.570863		0.033	0.519286	0.421749		0.033	0.579926	0.526802		0.033	0.535285	0.51939		0.033	0.350557	0.347869		0.033	0.395467	0.386949
	0.019	0.616359	0.58058		0.034	0.339977	0.430714		0.034	0.527606	0.536989		0.034	0.541863	0.530205		0.034	0.37304	0.355842		0.034	0.416647	0.396827
	0.0195	0.564254	0.589999		0.035	0.43989	0.439472		0.035	0.501268	0.546853		0.035	0.545018	0.540701		0.035	0.343824	0.363706		0.035	0.381983	0.406519
	0.02	0.592836	0.599128		0.036	0.491637	0.448027		0.036	0.612442	0.556406		0.036	0.550203	0.550886		0.036	0.385417	0.371459		0.036	0.425731	0.41603
	0.0205	0.590121	0.607978		0.037	0.39011	0.456385		0.037	0.575385	0.565657		0.037	0.575609	0.56077		0.037	0.408304	0.379106		0.037	0.416713	0.425361
	0.021	0.67899	0.616555		0.038	0.478417	0.464551		0.038	0.614352	0.574616		0.038	0.564807	0.570363		0.038	0.400697	0.386646		0.038	0.435507	0.434518
	0.0215	0.612863	0.624869		0.039	0.502483	0.472528		0.039	0.601093	0.583294		0.039	0.607036	0.579674		0.039	0.391068	0.394081		0.039	0.492809	0.443503
	0.022	0.67899	0.632928		0.04	0.526951	0.480322		0.04	0.668415	0.591699		0.04	0.584539	0.58871		0.04	0.408324	0.401413		0.04	0.460235	0.452319
	0.0225	0.581527	0.640739		0.041	0.515076	0.487937		0.041	0.615658	0.599839		0.041	0.590258	0.597482		0.041	0.467432	0.408644		0.041	0.419439	0.46097
	0.023	0.646831	0.64831		0.042	0.462351	0.495377		0.042	0.612005	0.607725		0.042	0.593461	0.605996		0.042	0.431402	0.415774		0.042	0.493601	0.469458
	0.0235	0.671382	0.655648		0.043	0.536297	0.502647		0.043	0.651048	0.615363		0.043	0.624233	0.614261		0.043	0.419045	0.422805		0.043	0.484472	0.477788
	0.024	0.713286	0.662761		0.044	0.491027	0.50975		0.044	0.640956	0.622763		0.044	0.603324	0.622284		0.044	0.407408	0.429738		0.044	0.482526	0.485961
	0.0245	0.633878	0.669655		0.045	0.483005	0.516691		0.045	0.639573	0.629931		0.045	0.626034	0.630073		0.045	0.417028	0.436575		0.045	0.491661	0.493982
	0.025	0.650901	0.676337		0.046	0.667631	0.523474		0.046	0.679243	0.636876		0.046	0.616842	0.637635		0.046	0.48347	0.443317		0.046	0.495328	0.501852
	0.0255	0.644652	0.682814		0.047	0.459666	0.530102		0.047	0.687585	0.643605		0.047	0.647011	0.644976		0.047	0.465593	0.449966		0.047	0.50938	0.509575
	0.026	0.732368	0.689091		0.048	0.472471	0.536579		0.048	0.615561	0.650124		0.048	0.674518	0.652105		0.048	0.434348	0.456523		0.048	0.509991	0.517153
	0.0265	0.699141	0.695175		0.049	0.514992	0.542908		0.049	0.594909	0.656442		0.049	0.668397	0.659027		0.049	0.482582	0.462988		0.049	0.521339	0.52459
	0.027	0.709093	0.701072		0.05	0.521994	0.549094		0.05	0.688354	0.662563		0.05	0.683399	0.665748		0.05	0.466263	0.469364		0.05	0.563398	0.531887
	0.0275	0.718674	0.706787		0.051	0.556939	0.55514		0.051	0.696978	0.668496		0.051	0.651698	0.672276		0.051	0.422189	0.475651		0.051	0.549752	0.539048
	0.028	0.707241	0.712326		0.052	0.537538	0.561049		0.052	0.688262	0.674245		0.052	0.666272	0.678615		0.052	0.492433	0.481851		0.052	0.528961	0.546076
	0.0285	0.729407	0.717695		0.053	0.59177	0.566825		0.053	0.705415	0.679817		0.053	0.680816	0.684772		0.053	0.472908	0.487965		0.053	0.536212	0.552972
	0.029	0.765884	0.722898		0.054	0.482627	0.57247		0.054	0.665702	0.685218		0.054	0.676861	0.690752		0.054	0.483287	0.493994		0.054	0.552454	0.559739
	0.0295	0.661429	0.72794		0.055	0.530476	0.577988		0.055	0.644309	0.690453		0.055	0.676952	0.69656		0.055	0.487864	0.49994		0.055	0.569926	0.56638
	0.03	0.698646	0.732828		0.056	0.605403	0.583382		0.056	0.726148	0.695527		0.056	0.679496	0.702203		0.056	0.45342	0.505803		0.056	0.567914	0.572897
	0.0305	0.720402	0.737564		0.057	0.635779	0.588655		0.057	0.659527	0.700447		0.057	0.720579	0.707684		0.057	0.507204	0.511585		0.057	0.573286	0.579293
	0.031	0.697043	0.742155		0.058	0.602628	0.59381		0.058	0.706112	0.705216		0.058	0.702693	0.713009		0.058	0.572283	0.517287		0.058	0.561377	0.585569
	0.0315	0.706995	0.746603		0.059	0.503076	0.598849		0.059	0.751196	0.709841		0.059	0.701155	0.718183		0.059	0.510423	0.52291		0.059	0.629295	0.591729
	0.032	0.76831	0.750915		0.06	0.578369	0.603776		0.06	0.680289	0.714325		0.06	0.691523	0.723211		0.06	0.487208	0.528454		0.06	0.599911	0.597773
	0.0325	0.741414	0.755093		0.061	0.623732	0.608593		0.061	0.662345	0.718673		0.061	0.735106	0.728096		0.061	0.552292	0.533922		0.061	0.580134	0.603705
	0.033	0.726528	0.759142		0.062	0.54177	0.613303		0.062	0.71241	0.72289		0.062	0.712992	0.732844		0.062	0.540897	0.539314		0.062	0.572204	0.609527
	0.0335	0.705515	0.763066		0.063	0.635264	0.617909		0.063	0.753152	0.72698		0.063	0.707134	0.737458		0.063	0.573782	0.544632		0.063	0.634255	0.615241
	0.034	0.680839	0.766869		0.064	0.626385	0.622412		0.064	0.674426	0.730947		0.064	0.731645	0.741943		0.064	0.552368	0.549875		0.064	0.683536	0.620848
	0.0345	0.743964	0.770554		0.065	0.611944	0.626816		0.065	0.764986	0.734795		0.065	0.735528	0.746302		0.065	0.587339	0.555046		0.065	0.613712	0.626351
	0.035	0.780112	0.774126		0.066	0.598158	0.631122		0.066	0.766197	0.738528		0.066	0.73808	0.75054		0.066	0.560539	0.560146		0.066	0.647575	0.631752
	0.0355	0.729243	0.777586		0.067	0.646604	0.635334		0.067	0.722209	0.74215		0.067	0.72528	0.75466		0.067	0.592995	0.565174		0.067	0.668672	0.637052
	0.036	0.801785	0.78094		0.068	0.645957	0.639453		0.068	0.745089	0.745665		0.068	0.747412	0.758666		0.068	0.558502	0.570133		0.068	0.69537	0.642254
	0.0365	0.735247	0.78419		0.069	0.513939	0.643482		0.069	0.797186	0.749075		0.069	0.742851	0.762561		0.069	0.546408	0.575024		0.069	0.619217	0.64736
	0.037	0.790063	0.787338		0.07	0.567396	0.647423		0.07	0.793304	0.752384		0.07	0.736671	0.766349		0.07	0.529135	0.579846		0.07	0.625781	0.652371
	0.0375	0.860426	0.79039		0.071	0.637898	0.651278		0.071	0.75739	0.755597		0.071	0.756181	0.770033		0.071	0.605409	0.584602		0.071	0.690409	0.657289
	0.038	0.779537	0.793346		0.072	0.619598	0.655049		0.072	0.700329	0.758715		0.072	0.785911	0.773616		0.072	0.624367	0.589292		0.072	0.62675	0.662116
	0.0385	0.779535	0.796211		0.073	0.63041	0.658738		0.073	0.773849	0.761742		0.073	0.778124	0.777102		0.073	0.607825	0.593917		0.073	0.655868	0.666854
	0.039	0.817658	0.798987		0.074	0.733366	0.662347		0.074	0.771199	0.76468		0.074	0.788739	0.780493		0.074	0.576427	0.598478		0.074	0.653807	0.671504
	0.0395	0.825924	0.801677		0.075	0.661944	0.665878		0.075	0.670903	0.767534		0.075	0.780065	0.783792		0.075	0.600617	0.602976		0.075	0.688191	0.676069
	0.04	0.786938	0.804283		0.076	0.685194	0.669333		0.076	0.836834	0.770305		0.076	0.767393	0.787002		0.076	0.606354	0.607412		0.076	0.684317	0.680548
	0.0405	0.815602	0.806808		0.077	0.733534	0.672714		0.077	0.714908	0.772996		0.077	0.780622	0.790126		0.077	0.648713	0.611786		0.077	0.745171	0.684946
	0.041	0.830324	0.809255		0.078	0.672611	0.676022		0.078	0.756403	0.77561		0.078	0.806159	0.793166		0.078	0.619696	0.6161		0.078	0.709072	0.689262
	0.0415	0.741991	0.811625		0.079	0.620609	0.67926		0.079	0.802434	0.778149		0.079	0.782203	0.796125		0.079	0.633008	0.620354		0.079	0.709013	0.693498
	0.042	0.843566	0.813922		0.08	0.644364	0.682428		0.08	0.739152	0.780617		0.08	0.786011	0.799006		0.08	0.599199	0.624549		0.08	0.708186	0.697656
	0.0425	0.815189	0.816146		0.081	0.720064	0.68553		0.081	0.794834	0.783014		0.081	0.787917	0.801811		0.081	0.628248	0.628686		0.081	0.725434	0.701738
	0.043	0.865155	0.818302		0.082	0.635708	0.688565		0.082	0.804332	0.785344		0.082	0.78556	0.804542		0.082	0.581793	0.632766		0.082	0.6582	0.705745
	0.0435	0.84916	0.82039		0.083	0.741421	0.691537		0.083	0.768398	0.787608		0.083	0.795012	0.807202		0.083	0.575699	0.636789		0.083	0.72979	0.709677
	0.044	0.842659	0.822413		0.084	0.670282	0.694445		0.084	0.767828	0.789809		0.084	0.795298	0.809792		0.084	0.678455	0.640757		0.084	0.729069	0.713538
	0.0445	0.819097	0.824373		0.085	0.67994	0.697293		0.085	0.811825	0.791949		0.085	0.778181	0.812315		0.085	0.697212	0.64467		0.085	0.706753	0.717328
	0.045	0.766131	0.826271		0.086	0.753487	0.700081		0.086	0.840037	0.79403		0.086	0.801611	0.814773		0.086	0.593987	0.648529		0.086	0.668725	0.721048
	0.0455	0.80709	0.82811		0.087	0.677829	0.702811		0.087	0.729527	0.796054		0.087	0.797864	0.817168		0.087	0.695231	0.652334		0.087	0.760044	0.7247
	0.046	0.874491	0.829892		0.088	0.717542	0.705485		0.088	0.840872	0.798022		0.088	0.811879	0.819502		0.088	0.674258	0.656087		0.088	0.716146	0.728284
	0.0465	0.834519	0.831617		0.089	0.683906	0.708102		0.089	0.80957	0.799937		0.089	0.800269	0.821776		0.089	0.581643	0.659788		0.089	0.703124	0.731804
	0.047	0.833572	0.833289		0.09	0.707385	0.710666		0.09	0.849285	0.8018		0.09	0.828551	0.823994		0.09	0.680654	0.663438		0.09	0.744575	0.735258
	0.0475	0.880905	0.834908		0.091	0.618601	0.713177		0.091	0.843489	0.803613		0.091	0.820101	0.826155		0.091	0.703044	0.667038		0.091	0.743483	0.73865
	0.048	0.849158	0.836476		0.092	0.715988	0.715637		0.092	0.782628	0.805377		0.092	0.808644	0.828263		0.092	0.697476	0.670588		0.092	0.698284	0.74198
	0.0485	0.799481	0.837994		0.093	0.780256	0.718046		0.093	0.796646	0.807095		0.093	0.829237	0.830318		0.093	0.635737	0.674088		0.093	0.697369	0.745248
	0.049	0.829091	0.839465		0.094	0.680349	0.720407		0.094	0.782035	0.808767		0.094	0.81713	0.832322		0.094	0.662437	0.677541		0.094	0.788153	0.748458
	0.0495	0.864622	0.84089		0.095	0.772456	0.722719		0.095	0.854601	0.810395		0.095	0.819762	0.834278		0.095	0.684359	0.680946		0.095	0.724108	0.751608
	0.05	0.771847	0.842269		0.096	0.817023	0.724985		0.096	0.795265	0.811981		0.096	0.828587	0.836185		0.096	0.652795	0.684303		0.096	0.740095	0.754701
	0.0505	0.824361	0.843605		0.097	0.766393	0.727206		0.097	0.860849	0.813526		0.097	0.829803	0.838047		0.097	0.696695	0.687615		0.097	0.797295	0.757738
	0.051	0.815189	0.844899		0.098	0.698112	0.729382		0.098	0.824869	0.815031		0.098	0.802373	0.839864		0.098	0.685155	0.69088		0.098	0.784316	0.76072
	0.0515	0.850187	0.846152		0.099	0.723783	0.731514		0.099	0.780796	0.816498		0.099	0.857431	0.841637		0.099	0.691469	0.694101		0.099	0.767559	0.763648
	0.052	0.818028	0.847365		0.1	0.73234	0.733604		0.1	0.844343	0.817928		0.1	0.831016	0.843369		0.1	0.765457	0.697277		0.1	0.742036	0.766522
	0.0525	0.839123	0.848539		0.101	0.719352	0.735653		0.101	0.856214	0.819321		0.101	0.836776	0.84506		0.101	0.731437	0.70041		0.101	0.783573	0.769344
	0.053	0.883702	0.849676		0.102	0.765904	0.737662		0.102	0.852812	0.82068		0.102	0.849705	0.846711		0.102	0.708836	0.703499		0.102	0.712665	0.772115
	0.0535	0.853559	0.850777		0.103	0.718092	0.739631		0.103	0.866959	0.822006		0.103	0.837473	0.848324		0.103	0.688797	0.706545		0.103	0.819815	0.774836
	0.054	0.831146	0.851843		0.104	0.696581	0.741562		0.104	0.819749	0.823298		0.104	0.859963	0.8499		0.104	0.717038	0.70955		0.104	0.788439	0.777508
	0.0545	0.842744	0.852875		0.105	0.736818	0.743456		0.105	0.836096	0.82456		0.105	0.83091	0.85144		0.105	0.676727	0.712513		0.105	0.765109	0.780131
	0.055	0.891803	0.853874		0.106	0.75226	0.745312		0.106	0.85739	0.825791		0.106	0.851233	0.852945		0.106	0.740111	0.715435		0.106	0.803871	0.782707
	0.0555	0.870995	0.854841		0.107	0.717616	0.747134		0.107	0.856345	0.826992		0.107	0.834117	0.854416		0.107	0.695357	0.718317		0.107	0.823857	0.785237
	0.056	0.818522	0.855778		0.108	0.696286	0.74892		0.108	0.834274	0.828165		0.108	0.834866	0.855855		0.108	0.696207	0.72116		0.108	0.753435	0.787721
	0.0565	0.832341	0.856684		0.109	0.807176	0.750673		0.109	0.811445	0.829311		0.109	0.830239	0.857262		0.109	0.728554	0.723963		0.109	0.79309	0.790161
	0.057	0.901345	0.85756		0.11	0.761157	0.752392		0.11	0.74225	0.830429		0.11	0.82357	0.858638		0.11	0.743906	0.726727		0.11	0.808846	0.792556
	0.0575	0.83123	0.858409		0.111	0.737138	0.754079		0.111	0.792283	0.831522		0.111	0.850973	0.859984		0.111	0.688054	0.729454		0.111	0.82464	0.794909
	0.058	0.906609	0.85923		0.112	0.803593	0.755734		0.112	0.842823	0.83259		0.112	0.835528	0.861301		0.112	0.700155	0.732143		0.112	0.783369	0.797219
	0.0585	0.805731	0.860025		0.113	0.834678	0.757359		0.113	0.818831	0.833634		0.113	0.879735	0.862591		0.113	0.70723	0.734795		0.113	0.77186	0.799488
	0.059	0.86055	0.860794		0.114	0.708331	0.758954		0.114	0.839624	0.834655		0.114	0.86249	0.863853		0.114	0.701266	0.73741		0.114	0.804078	0.801716
	0.0595	0.866226	0.861538		0.115	0.72184	0.760519		0.115	0.845521	0.835653		0.115	0.871498	0.865089		0.115	0.742597	0.739989		0.115	0.839997	0.803905
	0.06	0.862152	0.862258		0.116	0.741791	0.762055		0.116	0.726875	0.836629		0.116	0.86231	0.866299		0.116	0.682412	0.742533		0.116	0.798339	0.806054
	0.0605	0.81001	0.862955		0.117	0.764154	0.763564		0.117	0.860534	0.837585		0.117	0.862416	0.867485		0.117	0.694469	0.745042		0.117	0.872367	0.808165
	0.061	0.823826	0.863629		0.118	0.641356	0.765046		0.118	0.89976	0.838519		0.118	0.866487	0.868647		0.118	0.708124	0.747517		0.118	0.776735	0.810239
	0.0615	0.87186	0.864281		0.119	0.697154	0.7665		0.119	0.814247	0.839434		0.119	0.851187	0.869786		0.119	0.822906	0.749957		0.119	0.762965	0.812276
	0.062	0.880083	0.864911		0.12	0.764426	0.767929		0.12	0.851489	0.84033		0.12	0.872161	0.870902		0.12	0.81169	0.752364		0.12	0.804004	0.814276
	0.0625	0.887402	0.865521		0.121	0.764451	0.769333		0.121	0.890064	0.841207		0.121	0.863938	0.871996		0.121	0.756358	0.754738		0.121	0.792317	0.816241
	0.063	0.917467	0.86611		0.122	0.718925	0.770712		0.122	0.83156	0.842067		0.122	0.846321	0.873069		0.122	0.743596	0.757079		0.122	0.788507	0.818171
	0.0635	0.880619	0.866681		0.123	0.74437	0.772066		0.123	0.857313	0.842909		0.123	0.861423	0.874122		0.123	0.777918	0.759388		0.123	0.792732	0.820067
	0.064	0.873341	0.867232		0.124	0.874474	0.773398		0.124	0.860092	0.843735		0.124	0.864113	0.875154		0.124	0.769311	0.761665		0.124	0.790355	0.82193
	0.0645	0.798124	0.867765		0.125	0.715144	0.774706		0.125	0.867606	0.844544		0.125	0.886191	0.876168		0.125	0.691175	0.763911		0.125	0.856404	0.82376
	0.065	0.854957	0.86828		0.126	0.770235	0.775992		0.126	0.841508	0.845338		0.126	0.87905	0.877163		0.126	0.735993	0.766126		0.126	0.815933	0.825557
	0.0655	0.886129	0.868779		0.127	0.804925	0.777255		0.127	0.840045	0.846116		0.127	0.867331	0.87814		0.127	0.770618	0.768311		0.127	0.807108	0.827323
	0.066	0.857795	0.86926		0.128	0.771275	0.778498		0.128	0.830288	0.84688		0.128	0.873792	0.879099		0.128	0.735878	0.770465		0.128	0.810639	0.829058
	0.0665	0.832629	0.869725		0.129	0.765953	0.77972		0.129	0.892813	0.847629		0.129	0.894366	0.880041		0.129	0.767277	0.772591		0.129	0.894701	0.830762
	0.067	0.906115	0.870175		0.13	0.749479	0.780921		0.13	0.878663	0.848365		0.13	0.880899	0.880967		0.13	0.72384	0.774687		0.13	0.849022	0.832437
	0.0675	0.927089	0.87061		0.131	0.758935	0.782103		0.131	0.856175	0.849088		0.131	0.894931	0.881877		0.131	0.778449	0.776754		0.131	0.89077	0.834082
	0.068	0.858452	0.87103		0.132	0.762641	0.783265		0.132	0.813101	0.849798		0.132	0.856553	0.882771		0.132	0.800903	0.778793		0.132	0.771738	0.835699
	0.0685	0.834355	0.871435		0.133	0.770968	0.784408		0.133	0.857242	0.850495		0.133	0.869658	0.88365		0.133	0.774703	0.780804		0.133	0.828596	0.837287
	0.069	0.891227	0.871827		0.134	0.800535	0.785533		0.134	0.824744	0.851181		0.134	0.887796	0.884515		0.134	0.779836	0.782787		0.134	0.864346	0.838848
	0.0695	0.900522	0.872205		0.135	0.770317	0.78664		0.135	0.837311	0.851855		0.135	0.897036	0.885366		0.135	0.772041	0.784743		0.135	0.839461	0.840381
	0.07	0.88835	0.87257		0.136	0.75667	0.787729		0.136	0.885566	0.852517		0.136	0.876601	0.886203		0.136	0.781144	0.786673		0.136	0.839246	0.841889
	0.0705	0.884896	0.872923		0.137	0.798591	0.788802		0.137	0.890556	0.853169		0.137	0.900843	0.887027		0.137	0.714015	0.788576		0.137	0.793954	0.84337
	0.071	0.901344	0.873264		0.138	0.792168	0.789857		0.138	0.866158	0.85381		0.138	0.91735	0.887838		0.138	0.725666	0.790453		0.138	0.915982	0.844825
	0.0715	0.848749	0.873592		0.139	0.825242	0.790896		0.139	0.811794	0.854442		0.139	0.902555	0.888637		0.139	0.7993	0.792304		0.139	0.873783	0.846255
	0.072	0.931036	0.873909		0.14	0.707102	0.79192		0.14	0.897527	0.855063		0.14	0.895194	0.889423		0.14	0.744897	0.79413		0.14	0.819558	0.847661
	0.0725	0.849405	0.874215		0.141	0.843515	0.792927		0.141	0.888904	0.855675		0.141	0.902652	0.890198		0.141	0.739153	0.795931		0.141	0.866758	0.849042
	0.073	0.920592	0.874511		0.142	0.820408	0.79392		0.142	0.90239	0.856277		0.142	0.89512	0.890962		0.142	0.765712	0.797707		0.142	0.862675	0.8504
	0.0735	0.900973	0.874796		0.143	0.797172	0.794898		0.143	0.810696	0.856871		0.143	0.883221	0.891714		0.143	0.837893	0.799459		0.143	0.88456	0.851735
	0.074	0.862565	0.87507		0.144	0.810219	0.795861		0.144	0.833964	0.857456		0.144	0.894794	0.892456		0.144	0.809784	0.801187		0.144	0.83109	0.853047
	0.0745	0.901962	0.875335		0.145	0.852659	0.79681		0.145	0.821294	0.858033		0.145	0.90581	0.893188		0.145	0.733785	0.802892		0.145	0.873009	0.854336
	0.075	0.88979	0.87559		0.146	0.801903	0.797746		0.146	0.850216	0.858601		0.146	0.888855	0.893909		0.146	0.793122	0.804573		0.146	0.8461	0.855604
	0.0755	0.846691	0.875836		0.147	0.771393	0.798668		0.147	0.87078	0.859162		0.147	0.901392	0.894621		0.147	0.881602	0.806231		0.147	0.893705	0.85685
	0.076	0.872601	0.876073		0.148	0.812277	0.799577		0.148	0.91741	0.859716		0.148	0.905029	0.895324		0.148	0.870047	0.807867		0.148	0.851689	0.858075
	0.0765	0.822634	0.876302		0.149	0.752909	0.800473		0.149	0.865298	0.860262		0.149	0.886018	0.896018		0.149	0.797531	0.80948		0.149	0.875652	0.859279
	0.077	0.834891	0.876522		0.15	0.769774	0.801357		0.15	0.827152	0.860801		0.15	0.893845	0.896702		0.15	0.799125	0.811072		0.15	0.863378	0.860463
	0.0775	0.932105	0.876734		0.151	0.819988	0.802229		0.151	0.843744	0.861333		0.151	0.915552	0.897378		0.151	0.773311	0.812641		0.151	0.817567	0.861627
	0.078	0.910678	0.876938		0.152	0.784307	0.803089		0.152	0.869541	0.861858		0.152	0.905205	0.898046		0.152	0.795645	0.814189		0.152	0.828264	0.862771
	0.0785	0.869926	0.877134		0.153	0.801317	0.803937		0.153	0.809451	0.862378		0.153	0.896926	0.898706		0.153	0.883707	0.815716		0.153	0.883002	0.863896
	0.079	0.867048	0.877323		0.154	0.853749	0.804774		0.154	0.906732	0.862891		0.154	0.922894	0.899358		0.154	0.852967	0.817223		0.154	0.825864	0.865003
	0.0795	0.838754	0.877504		0.155	0.830697	0.805599		0.155	0.876138	0.863398		0.155	0.935438	0.900003		0.155	0.868104	0.818708		0.155	0.874746	0.866091
	0.08	0.883622	0.877679		0.156	0.878258	0.806414		0.156	0.879076	0.863899		0.156	0.912799	0.90064		0.156	0.801161	0.820174		0.156	0.887199	0.86716
	0.0805	0.920756	0.877847		0.157	0.911672	0.807219		0.157	0.847345	0.864395		0.157	0.904385	0.90127		0.157	0.803649	0.821619		0.157	0.809558	0.868212
	0.081	0.887362	0.878008		0.158	0.811484	0.808013		0.158	0.840439	0.864885		0.158	0.894048	0.901893		0.158	0.808072	0.823045		0.158	0.79661	0.869247
	0.0815	0.87585	0.878163		0.159	0.760553	0.808798		0.159	0.859044	0.86537		0.159	0.897957	0.90251		0.159	0.902935	0.824452		0.159	0.910057	0.870265
	0.082	0.850228	0.878312		0.16	0.832606	0.809572		0.16	0.88248	0.86585		0.16	0.92435	0.90312		0.16	0.799213	0.825839		0.16	0.860571	0.871266
	0.0825	0.82181	0.878454		0.161	0.867714	0.810337		0.161	0.869291	0.866325		0.161	0.885747	0.903724		0.161	0.870844	0.827207		0.161	0.816274	0.87225
	0.083	0.887528	0.878591		0.162	0.829579	0.811093		0.162	0.896829	0.866796		0.162	0.912204	0.904321		0.162	0.805227	0.828557		0.162	0.896337	0.873218
	0.0835	0.865279	0.878723		0.163	0.762771	0.811839		0.163	0.876786	0.867261		0.163	0.888736	0.904913		0.163	0.739493	0.829889		0.163	0.899711	0.874171
	0.084	0.84262	0.878848		0.164	0.839796	0.812577		0.164	0.903489	0.867723		0.164	0.928327	0.9055		0.164	0.851253	0.831202		0.164	0.868189	0.875108
	0.0845	0.877699	0.878969		0.165	0.770602	0.813306		0.165	0.842182	0.86818		0.165	0.921522	0.90608		0.165	0.84373	0.832498		0.165	0.900589	0.87603
	0.085	0.888226	0.879084		0.166	0.787292	0.814027		0.166	0.884678	0.868633		0.166	0.942622	0.906656		0.166	0.874226	0.833776		0.166	0.876293	0.876936
	0.0855	0.886786	0.879195		0.167	0.786624	0.81474		0.167	0.882139	0.869082		0.167	0.911343	0.907226		0.167	0.758138	0.835037		0.167	0.942719	0.877828
	0.086	0.968088	0.879301		0.168	0.740129	0.815444		0.168	0.901213	0.869527		0.168	0.921017	0.907791		0.168	0.873748	0.83628		0.168	0.886603	0.878706
	0.0865	0.914585	0.879402		0.169	0.827631	0.816141		0.169	0.849588	0.869968		0.169	0.921341	0.908351		0.169	0.791369	0.837507		0.169	0.881833	0.87957
	0.087	0.883331	0.879498		0.17	0.779279	0.81683		0.17	0.929384	0.870406		0.17	0.908336	0.908907		0.17	0.843659	0.838717		0.17	0.875916	0.88042
	0.0875	0.789281	0.87959		0.171	0.848282	0.817511		0.171	0.828614	0.87084		0.171	0.893291	0.909458		0.171	0.868364	0.839911		0.171	0.840242	0.881256
	0.088	0.882224	0.879678		0.172	0.883124	0.818185		0.172	0.892129	0.871271		0.172	0.929246	0.910005		0.172	0.80865	0.841089		0.172	0.857672	0.882079
	0.0885	0.909239	0.879762		0.173	0.833928	0.818852		0.173	0.863697	0.871698		0.173	0.924392	0.910547		0.173	0.890013	0.84225		0.173	0.854133	0.882889
	0.089	0.901591	0.879841		0.174	0.767283	0.819513		0.174	0.873474	0.872123		0.174	0.92351	0.911085		0.174	0.78452	0.843396		0.174	0.847898	0.883686
	0.0895	0.847803	0.879917		0.175	0.825359	0.820166		0.175	0.878956	0.872544		0.175	0.901822	0.911619		0.175	0.819377	0.844527		0.175	0.910935	0.884471
	0.09	0.915944	0.879989		0.176	0.803046	0.820813		0.176	0.897818	0.872962		0.176	0.932639	0.912149		0.176	0.888359	0.845642		0.176	0.91232	0.885243
	0.0905	0.953489	0.880058		0.177	0.84113	0.821453		0.177	0.858272	0.873378		0.177	0.930301	0.912675		0.177	0.751651	0.846742		0.177	0.857165	0.886003
	0.091	0.906937	0.880123		0.178	0.813223	0.822087		0.178	0.846894	0.87379		0.178	0.909359	0.913198		0.178	0.846143	0.847827		0.178	0.852186	0.886752
	0.0915	0.846569	0.880184		0.179	0.792194	0.822715		0.179	0.862677	0.8742		0.179	0.927216	0.913717		0.179	0.846521	0.848898		0.179	0.909034	0.887488
	0.092	0.887733	0.880242		0.18	0.771819	0.823337		0.18	0.867733	0.874607		0.18	0.903429	0.914233		0.18	0.807856	0.849954		0.18	0.856302	0.888214
	0.0925	0.867004	0.880297		0.181	0.79641	0.823953		0.181	0.870883	0.875012		0.181	0.943021	0.914745		0.181	0.815948	0.850996		0.181	0.945465	0.888928
	0.093	0.850969	0.880349		0.182	0.944335	0.824564		0.182	0.936764	0.875415		0.182	0.904983	0.915254		0.182	0.773983	0.852024		0.182	0.911966	0.889631
	0.0935	0.871367	0.880398		0.183	0.796865	0.825169		0.183	0.865313	0.875815		0.183	0.93691	0.91576		0.183	0.799936	0.853038		0.183	0.856271	0.890323
	0.094	0.931159	0.880444		0.184	0.763927	0.825768		0.184	0.855098	0.876212		0.184	0.910322	0.916263		0.184	0.806938	0.854039		0.184	0.878556	0.891005
	0.0945	0.812887	0.880487		0.185	0.790438	0.826362		0.185	0.870272	0.876608		0.185	0.91634	0.916763		0.185	0.841623	0.855026		0.185	0.88003	0.891677
	0.095	0.884196	0.880527		0.186	0.869667	0.826951		0.186	0.856808	0.877001		0.186	0.903655	0.91726		0.186	0.901809	0.855999		0.186	0.885001	0.892338
	0.0955	0.90706	0.880564		0.187	0.856945	0.827535		0.187	0.877746	0.877393		0.187	0.90267	0.917754		0.187	0.845279	0.85696		0.187	0.947064	0.892989
	0.096	0.827199	0.880599		0.188	0.882636	0.828114		0.188	0.906284	0.877782		0.188	0.946629	0.918246		0.188	0.893395	0.857908		0.188	0.922808	0.893631
	0.0965	0.88473	0.880632		0.189	0.846047	0.828688		0.189	0.933981	0.87817		0.189	0.908151	0.918735		0.189	0.787895	0.858843		0.189	0.853158	0.894263
	0.097	0.883744	0.880662		0.19	0.775341	0.829258		0.19	0.934948	0.878555		0.19	0.934873	0.919221		0.19	0.854368	0.859765		0.19	0.901926	0.894885
	0.0975	0.900071	0.88069		0.191	0.811287	0.829823		0.191	0.870624	0.878939		0.191	0.940563	0.919705		0.191	0.806285	0.860675		0.191	0.878434	0.895499
	0.098	0.93157	0.880715		0.192	0.828817	0.830383		0.192	0.89553	0.879321		0.192	0.912997	0.920187		0.192	0.901031	0.861573		0.192	0.897517	0.896103
	0.0985	0.855943	0.880738		0.193	0.796747	0.830939		0.193	0.893209	0.879701		0.193	0.936384	0.920666		0.193	0.884369	0.862459		0.193	0.92298	0.896698
	0.099	0.92277	0.880759		0.194	0.80678	0.831491		0.194	0.873168	0.88008		0.194	0.938261	0.921143		0.194	0.889959	0.863333		0.194	0.931611	0.897285
	0.0995	0.8807	0.880778		0.195	0.864183	0.832039		0.195	0.944828	0.880457		0.195	0.937474	0.921618		0.195	0.857611	0.864195		0.195	0.870921	0.897863
	0.1	0.868035	0.880795		0.196	0.78428	0.832583		0.196	0.905553	0.880833		0.196	0.922074	0.922091		0.196	0.839168	0.865046		0.196	0.846042	0.898433
	0.1005	0.863551	0.88081		0.197	0.830831	0.833122		0.197	0.836589	0.881207		0.197	0.955325	0.922562		0.197	0.866698	0.865885		0.197	0.915188	0.898994
	0.101	0.848542	0.880823		0.198	0.813758	0.833658		0.198	0.885153	0.881579		0.198	0.934459	0.923031		0.198	0.846023	0.866713		0.198	0.911229	0.899548
	0.1015	0.866144	0.880834		0.199	0.879255	0.83419		0.199	0.877317	0.881951		0.199	0.931657	0.923498		0.199	0.935241	0.86753		0.199	0.879514	0.900093
	0.102	0.915531	0.880844		0.2	0.843191	0.834719		0.2	0.891973	0.882321		0.2	0.925378	0.923963		0.2	0.863055	0.868336		0.2	0.953474	0.900631
	0.1025	0.947855	0.880851		0.201	0.763586	0.835244		0.201	0.879632	0.882689		0.201	0.954838	0.924426		0.201	0.923503	0.869132		0.201	0.84975	0.901161
	0.103	0.940946	0.880858		0.202	0.881063	0.835765		0.202	0.931864	0.883057		0.202	0.935794	0.924888		0.202	0.854565	0.869916		0.202	0.880073	0.901684
	0.1035	0.873626	0.880862		0.203	0.834523	0.836283		0.203	0.868978	0.883423		0.203	0.930234	0.925348		0.203	0.93504	0.870691		0.203	0.890917	0.902199
	0.104	0.89863	0.880865		0.204	0.769603	0.836797		0.204	0.934898	0.883788		0.204	0.943042	0.925806		0.204	0.864589	0.871455		0.204	0.886145	0.902707
	0.1045	0.818645	0.880866		0.205	0.824771	0.837309		0.205	0.920996	0.884152		0.205	0.949133	0.926262		0.205	0.873397	0.872209		0.205	0.918769	0.903208
	0.105	0.833326	0.880866		0.206	0.814629	0.837817		0.206	0.870141	0.884515		0.206	0.953339	0.926718		0.206	0.867562	0.872953		0.206	0.892893	0.903703
	0.1055	0.883538	0.880864		0.207	0.920218	0.838322		0.207	0.852092	0.884876		0.207	0.941676	0.927171		0.207	0.84506	0.873687		0.207	0.918066	0.90419
	0.106	0.865651	0.880861		0.208	0.858894	0.838824		0.208	0.826846	0.885237		0.208	0.92169	0.927623		0.208	0.91745	0.874411		0.208	0.889484	0.904671
	0.1065	0.863017	0.880857		0.209	0.807046	0.839323		0.209	0.886395	0.885597		0.209	0.91877	0.928074		0.209	0.919489	0.875125		0.209	0.91183	0.905145
	0.107	0.885306	0.880851		0.21	0.824302	0.839819		0.21	0.824503	0.885956		0.21	0.970855	0.928524		0.21	0.835491	0.875831		0.21	0.93405	0.905613
	0.1075	0.909077	0.880844		0.211	0.860877	0.840313		0.211	0.893801	0.886313		0.211	0.925518	0.928972		0.211	0.84442	0.876526		0.211	0.828786	0.906074
	0.108	0.904018	0.880836		0.212	0.79489	0.840804		0.212	0.907738	0.88667		0.212	0.950448	0.929419		0.212	0.879216	0.877213		0.212	0.885177	0.90653
	0.1085	0.902331	0.880827		0.213	0.82788	0.841292		0.213	0.834809	0.887026		0.213	0.936877	0.929864		0.213	0.935766	0.87789		0.213	0.911688	0.906979
	0.109	0.830984	0.880816		0.214	0.919844	0.841777		0.214	0.868807	0.887382		0.214	0.958936	0.930309		0.214	0.82536	0.878559		0.214	0.903055	0.907422
	0.1095	0.868611	0.880805		0.215	0.912272	0.84226		0.215	0.871388	0.887736		0.215	0.967069	0.930752		0.215	0.836921	0.879219		0.215	0.890969	0.90786
	0.11	0.80787	0.880792		0.216	0.865567	0.84274		0.216	0.938795	0.88809		0.216	0.971785	0.931194		0.216	0.909684	0.87987		0.216	0.895887	0.908292
	0.1105	0.837395	0.880778		0.217	0.836649	0.843218		0.217	0.875331	0.888443		0.217	0.937368	0.931635		0.217	0.862694	0.880512		0.217	0.900026	0.908718
	0.111	0.918329	0.880763		0.218	0.897368	0.843694		0.218	0.907466	0.888795		0.218	0.921954	0.932075		0.218	0.899184	0.881146		0.218	0.907402	0.909139
	0.1115	0.918656	0.880748		0.219	0.857546	0.844167		0.219	0.914896	0.889146		0.219	0.935532	0.932514		0.219	0.832103	0.881772		0.219	0.962199	0.909554
	0.112	0.905908	0.880731		0.22	0.872215	0.844638		0.22	0.859619	0.889497		0.22	0.925789	0.932952		0.22	0.828992	0.882389		0.22	0.88539	0.909964
	0.1125	0.925566	0.880713		0.221	0.873351	0.845107		0.221	0.875855	0.889847		0.221	0.92059	0.933389		0.221	0.902713	0.882998		0.221	0.965255	0.910369
	0.113	0.861702	0.880695		0.222	0.894996	0.845574		0.222	0.922315	0.890196		0.222	0.937425	0.933825		0.222	0.890122	0.8836		0.222	0.880219	0.910769
	0.1135	0.916561	0.880675		0.223	0.896712	0.846038		0.223	0.918877	0.890545		0.223	0.946142	0.93426		0.223	0.874285	0.884193		0.223	0.894538	0.911164
	0.114	0.906197	0.880655		0.224	0.867214	0.846501		0.224	0.943298	0.890893		0.224	0.954282	0.934695		0.224	0.863501	0.884779		0.224	0.843232	0.911554
	0.1145	0.916232	0.880634		0.225	0.858504	0.846961		0.225	0.886643	0.891241		0.225	0.959277	0.935128		0.225	0.85641	0.885356		0.225	0.904375	0.911939
	0.115	0.823621	0.880612		0.226	0.805886	0.84742		0.226	0.857234	0.891588		0.226	0.950059	0.935561		0.226	0.870972	0.885927		0.226	0.914343	0.91232
	0.1155	0.865238	0.880589		0.227	0.83559	0.847877		0.227	0.952749	0.891934		0.227	0.925376	0.935993		0.227	0.906988	0.88649		0.227	0.885157	0.912695
	0.116	0.915985	0.880566		0.228	0.951934	0.848332		0.228	0.928739	0.89228		0.228	0.912871	0.936424		0.228	0.814334	0.887045		0.228	0.923962	0.913067
	0.1165	0.839412	0.880541		0.229	0.978622	0.848785		0.229	0.969679	0.892626		0.229	0.93678	0.936854		0.229	0.88298	0.887593		0.229	0.925869	0.913434
	0.117	0.844922	0.880517		0.23	0.792595	0.849236		0.23	0.853704	0.892971		0.23	0.9377	0.937284		0.23	0.897931	0.888135		0.23	0.8751	0.913796
	0.1175	0.92388	0.880491		0.231	0.92994	0.849686		0.231	0.837396	0.893315		0.231	0.951445	0.937713		0.231	0.856363	0.888669		0.231	0.927825	0.914154
	0.118	0.94806	0.880465		0.232	0.861117	0.850133		0.232	0.949578	0.893659		0.232	0.938835	0.938141		0.232	0.9047	0.889196		0.232	0.946378	0.914508
	0.1185	0.881028	0.880438		0.233	0.880097	0.85058		0.233	0.922667	0.894003		0.233	0.906906	0.938569		0.233	0.888632	0.889716		0.233	0.886344	0.914858
	0.119	0.936918	0.880411		0.234	0.846076	0.851024		0.234	0.901708	0.894346		0.234	0.950557	0.938996		0.234	0.872769	0.890229		0.234	0.916484	0.915204
	0.1195	0.913558	0.880382		0.235	0.878947	0.851467		0.235	0.905478	0.894689		0.235	0.934195	0.939422		0.235	0.904775	0.890736		0.235	0.875338	0.915546
	0.12	0.85401	0.880354		0.236	0.833503	0.851909		0.236	0.906381	0.895031		0.236	0.939877	0.939848		0.236	0.899243	0.891237		0.236	0.866943	0.915884
	0.1205	0.864128	0.880325		0.237	0.862782	0.852349		0.237	0.885221	0.895373		0.237	0.949989	0.940273		0.237	0.834599	0.89173		0.237	0.893979	0.916218
	0.121	0.882922	0.880295		0.238	0.861955	0.852788		0.238	0.885543	0.895715		0.238	0.991637	0.940697		0.238	0.845115	0.892218		0.238	0.87608	0.916549
	0.1215	0.909323	0.880264		0.239	0.886295	0.853225		0.239	0.860558	0.896056		0.239	0.942822	0.941121		0.239	0.895504	0.892699		0.239	0.901318	0.916876
	0.122	0.847102	0.880234		0.24	0.793228	0.853661		0.24	0.922898	0.896397		0.24	0.947466	0.941545		0.24	0.8631	0.893174		0.24	0.869022	0.917199
	0.1225	0.859728	0.880202		0.241	0.96244	0.854095		0.241	0.905353	0.896737		0.241	0.939208	0.941968		0.241	0.856	0.893642		0.241	0.904212	0.917518
	0.123	0.770983	0.88017		0.242	0.956372	0.854529		0.242	0.864834	0.897077		0.242	0.927088	0.94239		0.242	0.95208	0.894105		0.242	0.904171	0.917835
	0.1235	0.870749	0.880138		0.243	0.864493	0.85496		0.243	0.834177	0.897417		0.243	0.933068	0.942812		0.243	0.882443	0.894562		0.243	0.934236	0.918148
	0.124	0.842455	0.880105		0.244	0.896616	0.855391		0.244	0.873811	0.897757		0.244	0.959825	0.943234		0.244	0.838409	0.895012		0.244	0.942961	0.918457
	0.1245	0.864293	0.880072		0.245	0.819335	0.855821		0.245	0.821496	0.898096		0.245	0.952674	0.943655		0.245	0.854316	0.895457		0.245	0.925737	0.918763
	0.125	0.816423	0.880039		0.246	0.914568	0.856249		0.246	0.950098	0.898435		0.246	0.91717	0.944076		0.246	0.854542	0.895897		0.246	0.907634	0.919066
	0.1255	0.903566	0.880005		0.247	0.837569	0.856676		0.247	0.902224	0.898773		0.247	0.929298	0.944496		0.247	0.907156	0.89633		0.247	0.892703	0.919366
	0.126	0.865195	0.87997		0.248	0.751621	0.857102		0.248	0.841296	0.899112		0.248	0.937826	0.944916		0.248	0.865208	0.896759		0.248	0.934284	0.919663
	0.1265	0.843443	0.879935		0.249	0.80964	0.857527		0.249	0.857401	0.89945		0.249	0.9365	0.945335		0.249	0.84614	0.897181		0.249	0.951634	0.919957
	0.127	0.885964	0.8799		0.25	0.89723	0.85795		0.25	0.907681	0.899788		0.25	0.936386	0.945754		0.25	0.895626	0.897599		0.25	0.970382	0.920248
	0.1275	0.872394	0.879865		0.251	0.876427	0.858373		0.251	0.910554	0.900125		0.251	0.955151	0.946173		0.251	0.83135	0.89801		0.251	0.889736	0.920536
	0.128	0.949707	0.879829		0.252	0.83503	0.858795		0.252	0.911814	0.900463		0.252	0.964983	0.946591		0.252	0.908321	0.898417		0.252	0.917813	0.920821
	0.1285	0.868611	0.879792		0.253	0.854789	0.859215		0.253	0.879327	0.9008		0.253	0.944001	0.947009		0.253	0.910229	0.898819		0.253	0.930995	0.921103
	0.129	0.972487	0.879756		0.254	0.793682	0.859635		0.254	0.861323	0.901137		0.254	0.9622	0.947426		0.254	0.893677	0.899215		0.254	0.996945	0.921382
	0.1295	0.882427	0.879719		0.255	0.872935	0.860054		0.255	0.940627	0.901474		0.255	0.927351	0.947844		0.255	0.866328	0.899606		0.255	0.887417	0.921659
	0.13	0.885059	0.879682		0.256	0.806331	0.860471		0.256	0.935505	0.90181		0.256	0.938986	0.948261		0.256	0.962737	0.899993		0.256	0.872809	0.921933
	0.1305	0.82576	0.879644		0.257	0.852634	0.860888		0.257	0.87107	0.902146		0.257	0.942606	0.948677		0.257	0.901516	0.900374		0.257	0.901356	0.922205
	0.131	0.912285	0.879606		0.258	0.876342	0.861304		0.258	0.915533	0.902483		0.258	0.95305	0.949093		0.258	0.932916	0.900751		0.258	0.939288	0.922474
	0.1315	0.927787	0.879568		0.259	0.905205	0.861719		0.259	0.896538	0.902818		0.259	0.965609	0.94951		0.259	0.862489	0.901123		0.259	0.877947	0.922741
	0.132	0.862565	0.87953		0.26	0.801002	0.862134		0.26	0.903113	0.903154		0.26	0.93351	0.949925		0.26	0.886495	0.90149		0.26	0.926851	0.923005
	0.1325	0.934737	0.879491		0.261	0.846214	0.862547		0.261	0.92568	0.90349		0.261	0.967071	0.950341		0.261	0.917279	0.901853		0.261	0.896252	0.923266
	0.133	0.94	0.879452		0.262	0.828023	0.86296		0.262	0.848969	0.903825		0.262	0.953438	0.950756		0.262	0.93771	0.902211		0.262	0.905547	0.923526
	0.1335	0.903318	0.879413		0.263	0.8597	0.863372		0.263	0.876612	0.90416		0.263	0.927522	0.951171		0.263	0.86435	0.902564		0.263	0.89072	0.923783
	0.134	0.881976	0.879374		0.264	0.806053	0.863783		0.264	0.874554	0.904495		0.264	0.933653	0.951585		0.264	0.951355	0.902913		0.264	0.887817	0.924037
	0.1345	0.914258	0.879334		0.265	0.755617	0.864193		0.265	0.888733	0.90483		0.265	0.945333	0.952		0.265	0.878649	0.903258		0.265	0.957285	0.92429
	0.135	0.812516	0.879294		0.266	0.900324	0.864603		0.266	0.845254	0.905165		0.266	0.955255	0.952414		0.266	0.884737	0.903598		0.266	0.842974	0.92454
	0.1355	0.883002	0.879254		0.267	0.878526	0.865011		0.267	0.893228	0.9055		0.267	0.957586	0.952828		0.267	0.851008	0.903935		0.267	0.918814	0.924789
	0.136	0.897563	0.879214		0.268	0.901608	0.86542		0.268	0.977098	0.905834		0.268	0.918739	0.953242		0.268	0.886388	0.904267		0.268	0.922423	0.925035
	0.1365	0.899906	0.879173		0.269	0.921937	0.865827		0.269	0.94028	0.906169		0.269	0.991106	0.953655		0.269	0.864476	0.904594		0.269	0.952317	0.925279
	0.137	0.913229	0.879132		0.27	0.814016	0.866234		0.27	0.89125	0.906503		0.27	0.956657	0.954069		0.27	0.912463	0.904918		0.27	0.890682	0.925521
	0.1375	0.874408	0.879091		0.271	0.815485	0.86664		0.271	0.918241	0.906837		0.271	0.969678	0.954482		0.271	0.865401	0.905238		0.271	0.886804	0.925761
	0.138	0.924662	0.87905		0.272	0.929609	0.867046		0.272	0.877319	0.907171		0.272	0.958943	0.954895		0.272	0.897543	0.905554		0.272	0.951712	0.925999
	0.1385	0.871282	0.879009		0.273	0.798829	0.867451		0.273	0.933034	0.907505		0.273	0.943177	0.955308		0.273	0.899288	0.905865		0.273	0.979253	0.926235
	0.139	0.824937	0.878967		0.274	0.859091	0.867855		0.274	0.930083	0.907838		0.274	0.939911	0.95572		0.274	0.904928	0.906173		0.274	0.918155	0.926469
	0.1395	0.902291	0.878926		0.275	0.901098	0.868259		0.275	0.934892	0.908172		0.275	0.950004	0.956133		0.275	0.90763	0.906478		0.275	0.917015	0.926702
	0.14	0.842867	0.878884		0.276	0.961851	0.868662		0.276	0.919652	0.908506		0.276	0.957521	0.956545		0.276	0.910819	0.906778		0.276	0.896507	0.926933
	0.1405	0.920139	0.878842		0.277	0.867332	0.869065		0.277	0.870868	0.908839		0.277	0.986598	0.956957		0.277	0.87311	0.907075		0.277	0.931067	0.927162
	0.141	0.894681	0.8788		0.278	0.90013	0.869467		0.278	0.907866	0.909172		0.278	0.954139	0.957369		0.278	0.935774	0.907368		0.278	0.901277	0.927389
	0.1415	0.884936	0.878757		0.279	0.798587	0.869868		0.279	0.920937	0.909506		0.279	0.959418	0.95778		0.279	0.906455	0.907657		0.279	0.960469	0.927614
	0.142	0.869062	0.878715		0.28	0.830582	0.870269		0.28	0.892034	0.909839		0.28	0.931178	0.958192		0.28	0.869148	0.907943		0.28	0.953557	0.927838
	0.1425	0.91397	0.878672		0.281	0.829865	0.87067		0.281	0.948003	0.910172		0.281	0.933199	0.958603		0.281	0.891501	0.908226		0.281	0.989177	0.92806
	0.143	0.908788	0.87863		0.282	0.846922	0.87107		0.282	0.924249	0.910505		0.282	0.960562	0.959015		0.282	0.842857	0.908505		0.282	0.94718	0.928281
	0.1435	0.862771	0.878587		0.283	0.852133	0.871469		0.283	0.928349	0.910837		0.283	0.959472	0.959426		0.283	0.89218	0.90878		0.283	0.918481	0.9285
	0.144	0.912612	0.878544		0.284	0.939706	0.871868		0.284	0.954816	0.91117		0.284	0.968965	0.959837		0.284	0.885211	0.909053		0.284	0.987719	0.928717
	0.1445	0.920837	0.8785		0.285	0.944579	0.872267		0.285	0.866376	0.911503		0.285	0.956273	0.960248		0.285	0.872358	0.909322		0.285	0.898801	0.928933
	0.145	0.866182	0.878457		0.286	0.928715	0.872665		0.286	0.854234	0.911836		0.286	0.94635	0.960658		0.286	0.922481	0.909587		0.286	0.881545	0.929148
	0.1455	0.821689	0.878414		0.287	0.829595	0.873063		0.287	0.8887	0.912168		0.287	0.973195	0.961069		0.287	0.91307	0.90985		0.287	0.949971	0.929361
	0.146	0.872148	0.87837		0.288	0.818758	0.87346		0.288	0.905417	0.912501		0.288	0.94033	0.96148		0.288	0.860456	0.910109		0.288	0.922225	0.929573
	0.1465	0.936505	0.878327		0.289	0.831738	0.873857		0.289	0.869734	0.912833		0.289	0.950965	0.96189		0.289	0.938961	0.910365		0.289	0.930861	0.929783
	0.147	0.943127	0.878283		0.29	0.852879	0.874254		0.29	0.961933	0.913165		0.29	0.945702	0.9623		0.29	0.898748	0.910619		0.29	0.924318	0.929992
	0.1475	0.893819	0.878239		0.291	0.916788	0.87465		0.291	0.90145	0.913498		0.291	0.960576	0.96271		0.291	0.895203	0.910869		0.291	0.867717	0.930199
	0.148	0.905786	0.878195		0.292	0.876613	0.875045		0.292	0.939324	0.91383		0.292	0.962421	0.963121		0.292	0.876597	0.911116		0.292	0.896735	0.930405
	0.1485	0.863181	0.878151		0.293	0.883955	0.875441		0.293	0.952881	0.914162		0.293	0.951967	0.963531		0.293	0.920433	0.91136		0.293	0.883368	0.93061
	0.149	0.851214	0.878107		0.294	0.901884	0.875836		0.294	0.950388	0.914494		0.294	0.979411	0.96394		0.294	0.863643	0.911601		0.294	0.910762	0.930814
	0.1495	0.857014	0.878063		0.295	0.931558	0.87623		0.295	0.927066	0.914826		0.295	0.950308	0.96435		0.295	0.935608	0.91184		0.295	0.969602	0.931016
	0.15	0.945677	0.878018		0.296	0.808726	0.876624		0.296	0.93042	0.915158		0.296	0.929288	0.96476		0.296	0.91697	0.912075		0.296	0.907818	0.931217
	0.1505	0.917753	0.877974		0.297	0.89526	0.877018		0.297	0.854377	0.91549		0.297	0.958506	0.965169		0.297	0.968444	0.912308		0.297	0.940194	0.931417
	0.151	0.900852	0.877929		0.298	0.922749	0.877412		0.298	0.935423	0.915822		0.298	0.964146	0.965579		0.298	0.956335	0.912538		0.298	0.932497	0.931616
	0.1515	0.892215	0.877885		0.299	0.860336	0.877805		0.299	0.927835	0.916154		0.299	0.957384	0.965988		0.299	0.853707	0.912765		0.299	0.90912	0.931813
	0.152	0.863511	0.87784
	0.1525	0.837274	0.877795
	0.153	0.904677	0.877751
	0.1535	0.851915	0.877706
	0.154	0.892627	0.877661
	0.1545	0.897561	0.877616
	0.155	0.85833	0.877571
	0.1555	0.920715	0.877526
	0.156	0.935847	0.87748
	0.1565	0.84303	0.877435
	0.157	0.895711	0.87739
	0.1575	0.827651	0.877344
	0.158	0.801539	0.877299
	0.1585	0.810049	0.877253
	0.159	0.911255	0.877208
	0.1595	0.906937	0.877162
	0.16	0.833367	0.877117
	0.1605	0.885635	0.877071
	0.161	0.896123	0.877025
	0.1615	0.888679	0.876979
	0.162	0.888885	0.876933
	0.1625	0.826418	0.876888
	0.163	0.892462	0.876842
	0.1635	0.896452	0.876796
	0.164	0.874081	0.87675
	0.1645	0.861373	0.876704
	0.165	0.867951	0.876658
	0.1655	1	0.876611
	0.166	0.895874	0.876565
	0.1665	0.89715	0.876519
	0.167	0.884401	0.876473
	0.1675	0.873176	0.876427
	0.168	0.941892	0.87638
	0.1685	0.852449	0.876334
	0.169	0.856848	0.876288
	0.1695	0.931035	0.876241
	0.17	0.855903	0.876195
	0.1705	0.79578	0.876149
	0.171	0.831146	0.876102
	0.1715	0.883004	0.876056
	0.172	0.864333	0.876009
	0.1725	0.870831	0.875963
	0.173	0.854916	0.875916
	0.1735	0.88728	0.87587
	0.174	0.909324	0.875823
	0.1745	0.869639	0.875777
	0.175	0.910722	0.87573
	0.1755	0.910146	0.875683
	0.176	0.912572	0.875637
	0.1765	0.922357	0.87559
	0.177	0.926923	0.875544
	0.1775	0.887073	0.875497
	0.178	0.947855	0.87545
	0.1785	0.843894	0.875403
	0.179	0.881852	0.875357
	0.1795	0.907637	0.87531
	0.18	0.889379	0.875263
	0.1805	0.823868	0.875216
	0.181	0.893408	0.87517
	0.1815	0.838179	0.875123
	0.182	0.939754	0.875076
	0.1825	0.847227	0.875029
	0.183	0.980795	0.874982
	0.1835	0.901304	0.874936
	0.184	0.935476	0.874889
	0.1845	0.913927	0.874842
	0.185	0.840974	0.874795
	0.1855	0.844389	0.874748
	0.186	0.909732	0.874701
	0.1865	0.85841	0.874654
	0.187	0.855698	0.874607
	0.1875	0.817658	0.87456
	0.188	0.841633	0.874513
	0.1885	0.89057	0.874466
	0.189	0.903855	0.87442
	0.1895	0.922809	0.874373
	0.19	0.929844	0.874326
	0.1905	0.878193	0.874279
	0.191	0.874904	0.874232
	0.1915	0.842085	0.874185
	0.192	0.889295	0.874138
	0.1925	0.861496	0.874091
	0.193	0.944441	0.874044
	0.1935	0.854053	0.873997
	0.194	0.881894	0.87395
	0.1945	0.87774	0.873903
	0.195	0.804046	0.873856
	0.1955	0.804663	0.873809
	0.196	0.862772	0.873762
	0.1965	0.867375	0.873714
	0.197	0.921042	0.873667
	0.1975	0.876176	0.87362
	0.198	0.865155	0.873573
	0.1985	0.856068	0.873526
	0.199	0.874901	0.873479
	0.1995	0.851462	0.873432
	0.2	0.864457	0.873385
	0.2005	0.90813	0.873338
	0.201	0.838877	0.873291
	0.2015	0.869186	0.873244
	0.202	0.8858	0.873197
	0.2025	0.842043	0.87315
	0.203	0.888267	0.873102
	0.2035	0.895792	0.873055
	0.204	0.842578	0.873008
	0.2045	0.828679	0.872961
	0.205	0.82983	0.872914
	0.2055	0.872064	0.872867
	0.206	0.848049	0.87282
	0.2065	0.886663	0.872773
	0.207	0.919727	0.872726
	0.2075	0.905908	0.872678
	0.208	0.849118	0.872631
	0.2085	0.870584	0.872584
	0.209	0.827611	0.872537
	0.2095	0.907473	0.87249
	0.21	0.823169	0.872443
	0.2105	0.844923	0.872396
	0.211	0.871941	0.872348
	0.2115	0.898919	0.872301
	0.212	0.872146	0.872254
	0.2125	0.885469	0.872207
	0.213	0.898054	0.87216
	0.2135	0.860715	0.872113
	0.214	0.852901	0.872066
	0.2145	0.860221	0.872018
	0.215	0.9085	0.871971
	0.2155	0.858905	0.871924
	0.216	0.841673	0.871877
	0.2165	0.851916	0.87183
	0.217	0.91944	0.871783
	0.2175	0.892338	0.871735
	0.218	0.892997	0.871688
	0.2185	0.850721	0.871641
	0.219	0.913886	0.871594
	0.2195	0.847636	0.871547
	0.22	0.912983	0.8715
	0.2205	0.890858	0.871452
	0.221	0.907225	0.871405
	0.2215	0.892421	0.871358
	0.222	0.947937	0.871311
	0.2225	0.867665	0.871264
	0.223	0.90151	0.871217
	0.2235	0.858863	0.871169
	0.224	0.850928	0.871122
	0.2245	0.875068	0.871075
	0.225	0.871819	0.871028
	0.2255	0.851379	0.870981
	0.226	0.8814	0.870934
	0.2265	0.824155	0.870886
	0.227	0.851871	0.870839
	0.2275	0.900275	0.870792
	0.228	0.873011	0.870745
	0.2285	0.87194	0.870698
	0.229	0.874161	0.87065
	0.2295	0.864168	0.870603
	0.23	0.905416	0.870556
	0.2305	0.896203	0.870509
	0.231	0.89345	0.870462
	0.2315	0.879878	0.870414
	0.232	0.816095	0.870367
	0.2325	0.870502	0.87032
	0.233	0.820782	0.870273
	0.2335	0.818235	0.870226
	0.234	0.932063	0.870179
	0.2345	0.843854	0.870131
	0.235	0.831928	0.870084
	0.2355	0.893077	0.870037
	0.236	0.8485	0.86999
	0.2365	0.849858	0.869943
	0.237	0.908172	0.869895
	0.2375	0.858534	0.869848
	0.238	0.817782	0.869801
	0.2385	0.883908	0.869754
	0.239	0.860961	0.869707
	0.2395	0.912407	0.869659
	0.24	0.900563	0.869612
	0.2405	0.930338	0.869565
	0.241	0.799151	0.869518
	0.2415	0.879548	0.869471
	0.242	0.856396	0.869423
	0.2425	0.823827	0.869376
	0.243	0.87482	0.869329
	0.2435	0.823498	0.869282
	0.244	0.876383	0.869235
	0.2445	0.889295	0.869187
	0.245	0.886377	0.86914
	0.2455	0.847844	0.869093
	0.246	0.839823	0.869046
	0.2465	0.887815	0.868999
	0.247	0.883744	0.868951
	0.2475	0.900687	0.868904
	0.248	0.882387	0.868857
	0.2485	0.84768	0.86881
	0.249	0.811035	0.868763
	0.2495	0.783443	0.868715
	0.25	0.844758	0.868668
	0.2505	0.840522	0.868621
	0.251	0.947279	0.868574
	0.2515	0.841879	0.868527
	0.252	0.836041	0.868479
	0.2525	0.938972	0.868432
	0.253	0.863675	0.868385
	0.2535	0.87774	0.868338
	0.254	0.853395	0.868291
	0.2545	0.891555	0.868243
	0.255	0.789283	0.868196
	0.2555	0.837643	0.868149
	0.256	0.862154	0.868102
	0.2565	0.830942	0.868055
	0.257	0.867376	0.868007
	0.2575	0.903074	0.86796
	0.258	0.836699	0.867913
	0.2585	0.863716	0.867866
	0.259	0.863265	0.867819
	0.2595	0.835548	0.867771
	0.26	0.890035	0.867724
	0.2605	0.842415	0.867677
	0.261	0.817329	0.86763
	0.2615	0.918	0.867583
	0.262	0.912654	0.867535
	0.2625	0.878396	0.867488
	0.263	0.888885	0.867441
	0.2635	0.876259	0.867394
	0.264	0.898589	0.867346
	0.2645	0.851173	0.867299
	0.265	0.88218	0.867252
	0.2655	0.918616	0.867205
	0.266	0.892916	0.867158
	0.2665	0.881357	0.86711
	0.267	0.945184	0.867063
	0.2675	0.880865	0.867016
	0.268	0.898423	0.866969
	0.2685	0.917384	0.866922
	0.269	0.827363	0.866874
	0.2695	0.84155	0.866827
	0.27	0.900974	0.86678
	0.2705	0.903277	0.866733
	0.271	0.829665	0.866686
	0.2715	0.800758	0.866638
	0.272	0.82506	0.866591
	0.2725	0.858987	0.866544
	0.273	0.872148	0.866497
	0.2735	0.908048	0.86645
	0.274	0.855204	0.866402
	0.2745	0.871408	0.866355
	0.275	0.862319	0.866308
	0.2755	0.866884	0.866261
	0.276	0.829336	0.866214
	0.2765	0.861742	0.866166
	0.277	0.92384	0.866119
	0.2775	0.85652	0.866072
	0.278	0.827653	0.866025
	0.2785	0.896943	0.865978
	0.279	0.853969	0.86593
	0.2795	0.882347	0.865883
	0.28	0.790805	0.865836
	0.2805	0.916725	0.865789
	0.281	0.89892	0.865741
	0.2815	0.945677	0.865694
	0.282	0.893612	0.865647
	0.2825	0.853928	0.8656
	0.283	0.863512	0.865553
	0.2835	0.812189	0.865505

## Sheet: Figure 3
panel d							panel e					panel f					panel g				panel h				panel i				panel j										panel k										panel l
		MRE (deg cm2 dmol -1)						MRE (deg cm2 dmol -1)					MRE (deg cm2 dmol -1)																	upper panel					lower panel					upper panel					lower panel
	Wavelength	@ 20oC	@ 92 oC	@ 20oC refolded			Wavelength	@ 20oC	@ 92 oC	@ 20oC refolded		Wavelength	@ 20oC	@ 92 oC	@ 20oC refolded		T (oC)	MRE(222 nm) (1000 deg cm2 dmol-1) exp	MRE(222 nm) (1000 deg cm2 dmol-1) fit		T (oC)	MRE(222 nm) (1000 deg cm2 dmol-1) exp	MRE(222 nm) (1000 deg cm2 dmol-1) fit		T (oC)	MRE(222 nm) (1000 deg cm2 dmol-1) exp	MRE(222 nm) (1000 deg cm2 dmol-1) fit		time (min)	A (280 nm)	time (min)	Molar Mass (Da)		time (min)	A (280 nm)	time (min)	Molar Mass (Da)		time (min)	A (280 nm)	time (min)	Molar Mass (Da)		time (min)	A (280 nm)	time (min)	Molar Mass (Da)		time (min)
	280	63.831	234.02	75.482			280	-118.58	22.124	104.88		280	-247.44	-207.61	-274.77		12.5814	-33.6787	-33.6981		5.4577	-35.2626	-35.3806		3.9488	-36.2831	-36.2584		0.00726667	0.000288868	27.5372	52356.2		0.005	0.0049255	27.7642	55945.9		0.0172833	-0.0163801	25.9094	54335.3		0.00136667	0.00119132	25.9869	54857		0.00728333
	279	43.133	217.36	2.7026			279	-25.031	73.117	85.094		279	-286.66	-138.52	-190.24		12.5	-33.69	-33.7082		5.5593	-35.3559	-35.3676		4.2373	-36.2465	-36.2269		0.0237146	0.000360532	27.554	53024.5		0.0218346	0.00621537	27.781	56040		0.0341179	-0.0204428	25.9262	55893.5		0.0182012	0.00161131	26.0037	57830.6		0.0241179
	278	-3.1944	171.1	1.4853			278	-159.02	39.906	172		278	-257.96	-154.12	-213.01		12.6628	-33.5675	-33.6884		5.9318	-35.3949	-35.3196		4.6951	-36.1496	-36.177		0.0401625	0.000408881	27.5708	53074.2		0.0386691	0.00705751	27.7979	55900.6		0.0509524	-0.0228977	25.943	54967.7		0.0350358	0.0018846	26.0205	56398.6		0.0409524
	277	-15.929	225.57	60.48			277	-52.759	119.3	144.11		277	-266.96	-138.98	-109.3		13.0859	-33.6259	-33.6372		6.4564	-35.077	-35.252		5.3561	-36.0194	-36.1051		0.0566105	0.000438541	27.5877	52867.1		0.0555037	0.00762236	27.8147	54361.3		0.067787	-0.0243861	25.9599	55352.2		0.0518703	0.00205479	26.0374	56165.5		0.057787
	276	32.273	221.87	68.356			276	-110.49	93.143	169.55		276	-238.09	-113.46	-236.1		13.6882	-33.5737	-33.565		7.1497	-35.0968	-35.1625		6.0164	-35.9483	-36.0331		0.0730584	0.000457307	27.6045	52558.8		0.0723382	0.0079816	27.8315	53802.2		0.0846216	-0.0252915	25.9767	57437.3		0.0687049	0.00217412	26.0542	55997.1		0.0746216
	275	-26.125	204.74	42.184			275	13.011	165.57	203		275	-272.86	-82.81	-163.44		14.388	-33.4389	-33.4804		7.91	-35.1129	-35.0646		6.7101	-36.0441	-35.9573		0.0895064	0.000471008	27.6213	52561.9		0.0891728	0.00820207	27.8484	53404.7		0.101456	-0.0258387	25.9936	56600.9		0.0855394	0.00224897	26.071	54539.7		0.0914561
	274	-22.198	175.95	82.544			274	-137.49	66.658	182.32		274	-208.96	-133.72	-157.84		15.153	-33.4567	-33.3881		8.6359	-34.9985	-34.9712		7.5046	-35.8214	-35.8708		0.105954	0.000477864	27.6382	52575		0.106007	0.00833311	27.8652	54111.5		0.118291	-0.026141	26.0104	57740.1		0.102374	0.00228532	26.0879	53139.7		0.108291
	273	105.84	231.96	89.375			273	-37.33	68.932	98.846		273	-239.24	-163.4	-180.83		15.8854	-33.3032	-33.2993		9.5128	-34.8761	-34.8581		8.3996	-35.598	-35.7731		0.122402	0.000476477	27.655	52552		0.122842	0.00838354	27.882	53566		0.135125	-0.0262942	26.0272	56392.8		0.119209	0.00229571	26.1047	51934.1		0.125125
	272	-22.647	217.71	-36.173			272	-144.16	100.56	40.278		272	-129.45	-131.46	-197.04		16.7806	-33.2296	-33.1907		10.3215	-34.8465	-34.7538		9.2094	-35.6515	-35.6848		0.13885	0.000467979	27.6718	52843.1		0.139676	0.00843048	27.8989	55040.8		0.15196	-0.0262765	26.0441	54580.6		0.136043	0.00228262	26.1215	51866.8		0.14196
	271	72.844	241.61	112.92			271	-213.44	21.805	-1.7318		271	-214.43	-124.31	-140.01		17.5456	-33.0501	-33.0974		11.1295	-34.7163	-34.6498		10.1026	-35.7498	-35.5873		0.155298	0.000456284	27.6887	52653.8		0.156511	0.00846893	27.9157	55516.2		0.168794	-0.0260041	26.0609	53553.7		0.152878	0.00228129	26.1384	51665.4		0.158794
	270	0.76483	167.02	51.546			270	-77.556	110.49	168.21		270	-178.29	-180.88	-65.107		18.3919	-32.9575	-32.9941		12.0543	-34.3914	-34.5307		10.8771	-35.5184	-35.5029		0.171746	0.000448017	27.7055	52490		0.173346	0.00848971	27.9325	55313.4		0.185629	-0.0254565	26.0777	53899.4		0.169712	0.00246755	26.1552	51559.7		0.175629
	269	-35.4	91.601	-29.328			269	-108.6	133.36	205.94		269	-223.27	-137.38	-124.25		19.1895	-32.9614	-32.8959		12.8103	-34.2716	-34.4332		11.7013	-35.3609	-35.4132		0.188194	0.000444646	27.7223	52565.4		0.19018	0.00848577	27.9494	54265.4		0.202463	-0.0245988	26.0946	56838.9		0.186547	0.0028661	26.172	52071.3		0.192463
	268	38.93	263.29	71.501			268	14.233	89.97	183.57		268	-138.65	-169.35	-158.9		20.1009	-32.8661	-32.7832		13.6998	-34.3614	-34.3187		12.5584	-35.3341	-35.3196		0.204642	0.000442735	27.7392	52544.4		0.207015	0.0083661	27.9662	53436.1		0.219298	-0.0234927	26.1114	54845.6		0.203381	0.00343448	26.1889	51564.3		0.209298
	267	8.7988	173.63	26.231			267	76.868	171.91	315.06		267	-164.03	-79.668	-70.473		21.0612	-32.6636	-32.6636		14.555	-34.3489	-34.2083		13.5153	-35.1565	-35.2151		0.22109	0.000440745	27.756	52551.5		0.223849	0.00828522	27.9831	54339.4		0.236133	-0.0223113	26.1282	54335.4		0.220216	0.00409196	26.2057	51167.3		0.226133
	266	-12.825	197.11	48.089			266	16.267	192.75	239.42		266	-154.77	-23.174	-172.4		21.8913	-32.5904	-32.559		15.4428	-34.3342	-34.094		14.3036	-35.2591	-35.1293		0.237538	0.00044214	27.7728	52576.5		0.240684	0.00827418	27.9999	53794.9		0.252967	-0.0212303	26.1451	53983.9		0.23705	0.00474033	26.2225	50736		0.242967
	265	-14.862	201.14	19.134			265	114.93	162.13	199.35		265	-126.94	-64.876	-77.182		22.6563	-32.3681	-32.4611		16.3298	-33.8945	-33.9797		15.1749	-35.1244	-35.0344		0.253986	0.00045003	27.7897	52416.2		0.257518	0.00828246	28.0167	53709.8		0.269802	-0.0204977	26.1619	53579.2		0.253885	0.00527647	26.2394	50121		0.259802
	264	44.795	197.29	75.647			264	-4.6992	113.2	209.11		264	-157.47	-57.888	-101.55		23.4212	-32.3485	-32.3624		17.2327	-33.8476	-33.8633		15.9952	-34.8793	-34.9447		0.270434	0.000461662	27.8065	52331.3		0.274353	0.00828673	28.0336	53388.2		0.286636	-0.0200454	26.1787	53138.1		0.27072	0.00561444	26.2562	50268.6		0.276636
	263	9.3502	139.84	-6.9139			263	-127.85	19.162	198.89		263	-210.59	2.2344	-84.246		24.2513	-32.4319	-32.2535		18.1013	-33.8318	-33.7513		16.8984	-34.8	-34.8462		0.286882	0.000471322	27.8233	52312.7		0.291187	0.0082789	28.0504	53472.9		0.303471	-0.019846	26.1956	52060.1		0.287554	0.00581037	26.273	51228.4		0.293471
	262	69.58	251.89	88.453			262	-49.244	122.42	162.55		262	-33.678	17.863	-35.216		25.1628	-32.2328	-32.1315		18.919	-33.6253	-33.6459		17.8174	-34.8047	-34.7458		0.30333	0.000475129	27.8402	52329.1		0.308022	0.00818606	28.0672	54500.5		0.320305	-0.0198252	26.2124	51105.8		0.304389	0.00589991	26.2899	51544.9		0.310305
	261	52.767	175.6	79.95			261	20.42	262.25	257.27		261	-154.12	-40.151	-115.79		26.0417	-32.061	-32.0109		19.7195	-33.3755	-33.5426		18.6688	-34.668	-34.6528		0.319778	0.00047241	27.857	52273.5		0.324857	0.0080582	28.0841	54575.7		0.33714	-0.0200161	26.2292	51683.1		0.321223	0.00585349	26.3067	51558.6		0.32714
	260	-87.915	64.109	-19.72			260	121.39	165.7	141.95		260	-184.79	-38.753	-32.194		26.9206	-31.9125	-31.8864		20.5692	-33.3323	-33.433		19.5694	-34.6113	-34.5545		0.336225	0.000468004	27.8738	52362.3		0.341691	0.00796295	28.1009	54896.8		0.353974	-0.0203512	26.2461	51612.3		0.338058	0.00571637	26.3235	51398.7		0.343974
	259	3.4554	165.62	46.69			259	-51.575	172.74	75.643		259	-86.655	-60.336	-22.875		27.8157	-31.7208	-31.755		21.4348	-33.4686	-33.3211		20.5192	-34.5087	-34.4507		0.352673	0.000467877	27.8907	52387.1		0.358526	0.00789485	28.1177	55042.6		0.370809	-0.0207431	26.2629	52833.7		0.354892	0.00550609	26.3404	51524.5		0.360809
	258	-43.239	139.02	-118.99			258	-50.008	214.46	206.45		258	-172.18	-116.14	-65.103		28.6458	-31.8288	-31.6283		22.3496	-33.3059	-33.2029		21.4182	-34.3988	-34.3522		0.369121	0.000470219	27.9075	52206.4		0.37536	0.00782972	28.1346	55315		0.387644	-0.0211528	26.2797	52951		0.371727	0.00527579	26.3572	50725.9		0.377644
	257	-65.951	114.17	-23.333			257	-232.74	-85.684	2.2657		257	-56.58	-8.1799	-3.2527		29.5573	-31.4928	-31.4824		23.2303	-32.9637	-33.0889		22.1667	-34.3973	-34.2704		0.385569	0.000471284	27.9244	52309.8		0.392195	0.00776188	28.1514	55534		0.404478	-0.021571	26.2966	52581.9		0.388561	0.00506178	26.3741	51264.6		0.394478
	256	63.814	189.94	88.247			256	110.51	163.53	273.99		256	-168.43	-64.856	-79.757		30.5013	-31.3268	-31.3225		24.1601	-33.0049	-32.9684		23.0476	-34.2389	-34.1735		0.402017	0.000469661	27.9412	52226.3		0.409029	0.00776484	28.1682	55399.3		0.421313	-0.0219502	26.3134	51579.2		0.405396	0.00484571	26.3909	51535.6		0.411313
	255	129.45	245.23	138.09			255	-91.726	-42.289	78.594		255	-64.845	-97.742	-32.651		31.2825	-31.2615	-31.1819		25.0061	-32.7168	-32.8588		23.9111	-34.0871	-34.0787		0.418465	0.000463018	27.958	52347.9		0.425864	0.00777915	28.1851	54638.8		0.438147	-0.0222759	26.3302	51618.2		0.422231	0.00467225	26.4077	50683.2		0.428147
	254	130.04	190.59	113.24			254	-47.079	140.59	152.72		254	-50.253	-57.981	-39.857		32.2591	-30.9775	-30.9935		25.9178	-32.7482	-32.7401		24.7905	-34.0556	-33.9822		0.434913	0.00044918	27.9749	52461.2		0.442698	0.00778948	28.2019	53609.1		0.454982	-0.0225581	26.3471	49806.2		0.439065	0.00452056	26.4246	50314.1		0.444982
	253	4.2626	112.6	52.966			253	-73.846	5.2635	164.5		253	-32.911	-95.595	-58.992		33.138	-30.9212	-30.8103		26.8286	-32.8694	-32.6209		25.7023	-33.908	-33.8815		0.451361	0.000430366	27.9917	52478.2		0.459533	0.00779357	28.2187	53411.8		0.471816	-0.0228049	26.3639	50120.4		0.4559	0.00427084	26.4414	50523.9		0.461816
	252	22.24	99.835	-21.023			252	61.117	90.925	247.33		252	-215.38	-260.02	-59.108		34.0495	-30.5849	-30.6038		27.6891	-32.4847	-32.5081		26.5637	-33.7641	-33.786		0.467809	0.000413123	28.0085	52332.1		0.476368	0.00779293	28.2356	53867.2		0.488651	-0.0230404	26.3807	50400.9		0.472734	0.00399649				0.478651
	251	-92.941	25.211	-5.6091			251	-54.432	-30.044	234.22		251	-250.6	-149.64	-100.66		34.847	-30.4914	-30.4075		28.5655	-32.4126	-32.3922		27.5402	-33.5203	-33.6777		0.484257	0.000400258	28.0254	52201.7		0.493202	0.00778109	28.2524	54170.3		0.505485	-0.0232477	26.3976	50383		0.489569	0.00379239				0.495485
	250	-76.536	2.6391	-25.57			250	-153.67	-30.991	51.97		250	-232.96	-251.69	-146.11		35.7747	-30.2385	-30.1584		29.3916	-32.2392	-32.2824		28.4001	-33.5086	-33.581		0.500705	0.000391428	28.0422	52183		0.510037	0.00771962	28.2692	54277.9		0.52232	-0.0234364	26.4144	49359.3		0.506403	0.00365365				0.51232
	249	-135.88	-95.874	-123.8			249	-25.067	-70.688	128.35		249	-275.23	-248.97	-213.34		36.6211	-29.9725	-29.9096		30.2996	-32.2157	-32.1603		29.2429	-33.4007	-33.4862		0.517153	0.00038787	28.059	52221.2		0.526871	0.00766562	28.2861	54745.5		0.539155	-0.0236239	26.4312	51466.6		0.523238	0.00353159				0.529155
	248	-167.91	-131.55	-144.28			248	-150.75	-126.85	-22.119		248	-431.58	-406.95	-174.48		37.5163	-29.5411	-29.6219		31.1245	-32.3019	-32.0478		30.1841	-33.3882	-33.3793		0.533601	0.000388347	28.0759	52157		0.543706	0.00762316	28.3029	55048.2		0.555989	-0.0237922	26.4481	53098.8		0.540072	0.003414				0.545989
	247	-286.36	-319.25	-251.36			247	-389.32	-238.15	-156.74		247	-426.52	-400.66	-337.3		38.4277	-29.3011	-29.3015		32.0477	-31.9871	-31.9197		30.9926	-33.0859	-33.2861		0.550049	0.000390456	28.0927	52099.8		0.56054	0.00757959	28.3197	55935.8		0.572824	-0.0239483	26.4649	53866		0.556907	0.00333614				0.562824
	246	-438.43	-373.97	-427.65			246	-472.89	-438.95	-242.52		246	-555.41	-563.44	-709.44		39.3066	-28.927	-28.9655		32.9538	-31.7289	-31.7911		31.8994	-32.83	-33.18		0.566497	0.000393086	28.1095	52099.5		0.577375	0.00753237	28.3366	55933.1		0.589658	-0.024111	26.4818	53758.8		0.573742	0.00328748				0.579658
	245	-474.72	-385.59	-476.95			245	-668.46	-526.02	-464.85		245	-863.15	-719.05	-723.07		40.1855	-28.5022	-28.6027		33.7768	-31.6058	-31.6707		32.8385	-32.9394	-33.0684		0.582945	0.000395374	28.1264	52283.6		0.594209	0.00741935	28.3534	56174.4		0.606493	-0.0242563	26.4986	54459.3		0.590576	0.00325592				0.596493
	244	-900.68	-660.67	-866.61			244	-1023.2	-905.68	-979.17		244	-1143.6	-882.03	-1054.5		41.1296	-28.0645	-28.1849		34.6322	-31.3329	-31.5414		33.7275	-33.0582	-32.9604		0.599392	0.000397664	28.1432	52620.7		0.611044	0.00723696	28.3702	53640.1		0.623327	-0.0243511	26.5154	52383.7		0.607411	0.00322072				0.613327
	243	-1257	-894.61	-1221.5			243	-1368.3	-992.07	-1126.6		243	-1513.1	-1083.6	-1383.7		42.0085	-27.6608	-27.7722		35.5529	-31.3788	-31.3952		34.5994	-32.9535	-32.8513		0.61584	0.000402299	28.16	51705.4		0.627879	0.00705033	28.3871	51788		0.640162	-0.0244094	26.5323	50759.4		0.624245	0.0030941				0.630162
	242	-1824	-1190.2	-1838.2			242	-1663.9	-1051.7	-1462.9		242	-2000.1	-1378.3	-1870.5		42.9525	-27.1954	-27.308		36.4235	-31.2262	-31.249		35.5365	-32.5654	-32.7299		0.632288	0.000408406				0.644713	0.00697656	28.4039	52604.9		0.656996	-0.0244532				0.64108	0.00292247				0.646996
	241	-2223.4	-1467.1	-2315			241	-2414.7	-1436.3	-2375.7		241	-2436.7	-1641.2	-2464.5		43.8802	-26.9221	-26.8358		37.2936	-30.8401	-31.0926		36.3743	-32.6322	-32.6171		0.648736	0.000413441				0.661548	0.00698803	28.4207	53854.6		0.673831	-0.0245112				0.657914	0.00280167				0.663831
	240	-3092.8	-1797.5	-3074			240	-3139.1	-1710.4	-3138.2		240	-3491.2	-2069.4	-3239.8		44.7591	-26.4807	-26.3796		38.2288	-30.8997	-30.9095		37.3593	-32.3409	-32.4771		0.665184	0.000415526				0.678382	0.00702182	28.4376	53383		0.690666	-0.0245791				0.674749	0.00272401				0.680666
	239	-3965.3	-2148.3	-4004.1			239	-4200	-2285	-4158.3		239	-4315	-2421.3	-4232		45.638	-25.956	-25.9201		39.1141	-30.7079	-30.7178		38.1796	-32.3127	-32.3536		0.681632	0.000413572				0.695217	0.00706397	28.4544	53160.3		0.7075	-0.0246609				0.691583	0.00266609				0.6975
	238	-5213.3	-2570.8	-5212			238	-5318.4	-2645.3	-5220.3		238	-5415.6	-2923.6	-5497		46.5495	-25.4727	-25.445		39.9661	-30.4468	-30.5116		39.0813	-31.8387	-32.2081		0.69808	0.000406237				0.712051	0.00710845	28.4713	53840.5		0.724335	-0.0247332				0.708418	0.00263232				0.714335
	237	-6455.1	-2979.5	-6550.9			237	-6696.2	-2978.7	-6723.3		237	-7066.2	-3291.8	-7028.4		47.3796	-24.9719	-25.017		40.8341	-30.2671	-30.2744		39.9989	-31.924	-32.0478		0.714528	0.000390669				0.728886	0.00713919				0.741169	-0.0248147				0.725252	0.00261182				0.731169
	236	-8141.6	-3560.6	-8282.3			236	-8410.2	-3461.7	-8515		236	-8712.6	-3996.1	-8774		48.3073	-24.5148	-24.5465		41.7341	-29.8685	-29.9918		40.9159	-31.7277	-31.872		0.730976	0.000374862				0.745721	0.00715822				0.758004	-0.0248907				0.742087	0.00259762				0.748004
	235	-10130	-4306.4	-10267			235	-10453	-4007.5	-10465		235	-10691	-4565.1	-10763		49.2513	-24.1857	-24.0767		42.601	-29.5224	-29.6762		41.7832	-31.5814	-31.6879		0.747424	0.000375813				0.762555	0.00716947				0.774838	-0.0249389				0.758922	0.00256954				0.764838
	234	-12168	-4808.6	-12480			234	-12561	-4663.2	-12927		234	-12884	-5343.8	-13058		50.1302	-23.7397	-23.6459		43.5001	-28.9782	-29.2938		42.6827	-31.347	-31.4749		0.763872	0.000388227				0.77939	0.0071771				0.791673	-0.0249674				0.775756	0.0024728				0.781673
	233	-14497	-5206	-14705			233	-15007	-5375.9	-15194		233	-15326	-5930.1	-15499		51.0091	-23.2654	-23.2183		44.3823	-28.5884	-28.8533		43.5654	-31.2507	-31.239		0.78032	0.000398604				0.796224	0.00723087				0.808507	-0.0249974				0.792591	0.00238238				0.798507
	232	-17154	-5994.6	-17423			232	-17912	-6121.1	-18361		232	-17799	-6760.1	-18199		52.0183	-22.783	-22.7254		45.215	-28.2452	-28.3683		44.4476	-31.0549	-30.9713		0.796768	0.000405101				0.813059	0.00727955				0.825342	-0.0250662				0.809425	0.00230406				0.815342
	231	-19548	-6459	-19949			231	-20355	-6483.5	-20821		231	-20627	-7155	-21221		52.8483	-22.3361	-22.3126		46.1289	-27.6569	-27.7484		45.3945	-30.6996	-30.6416		0.813216	0.000406562				0.829893	0.00731449				0.842177	-0.0251649				0.82626	0.00220807				0.832176
	230	-22397	-7164.3	-22808			230	-23057	-7163.2	-23466		230	-23482	-7873	-23986		53.7435	-21.7805	-21.8533		46.9934	-27.0741	-27.0697		46.3084	-30.196	-30.2743		0.829664	0.000402134				0.846728	0.00732264				0.859011	-0.0252281				0.843094	0.00204591				0.849011
	229	-24589	-7450.6	-25045			229	-25421	-7703.4	-26268		229	-26028	-8553.2	-26693		54.655	-21.2743	-21.3639		47.9064	-26.2649	-26.2512		47.1565	-29.8165	-29.8835		0.846112	0.000393487				0.863562	0.00731056				0.875846	-0.025264				0.859929	0.00192244				0.865846
	228	-27167	-8253.8	-27626			228	-27542	-7864.3	-28259		228	-28160	-9067	-29219		55.5989	-20.7296	-20.8272		48.8189	-25.276	-25.3314		48.0694	-29.5092	-29.4013		0.862559	0.000389478				0.880397	0.00727927				0.89268	-0.0252843				0.876763	0.00184807				0.88268
	227	-29168	-8638.6	-29664			227	-29524	-8320.7	-30535		227	-30427	-9610.1	-31502		56.4453	-20.2626	-20.3165		49.7473	-24.388	-24.3022		48.9492	-28.7988	-28.8701		0.879007	0.000392577				0.897232	0.00722692				0.909515	-0.0252984				0.893598	0.00180405				0.899515
	226	-30832	-8898	-31379			226	-31290	-8823.7	-32115		226	-32033	-9929.4	-33021		57.3893	-19.7281	-19.712		50.6589	-23.3513	-23.2211		49.91	-28.4905	-28.2089		0.895455	0.000396529				0.914066	0.0070902				0.926349	-0.0253027				0.910433	0.00177688				0.916349
	225	-32058	-9319.3	-32667			225	-32504	-8988	-33460		225	-33553	-10299	-34213		58.2845	-19.069	-19.107		51.6026	-22.1657	-22.0586		50.8704	-27.4743	-27.4592		0.911903	0.000397458				0.930901	0.00694064				0.943184	-0.0253045				0.927267	0.00175852				0.933184
	224	-33119	-9543.9	-33762			224	-33076	-8938.3	-34082		224	-34388	-10555	-35220		59.261	-18.3757	-18.4186		52.4483	-21.2588	-21.01		51.7002	-26.7446	-26.7403		0.928351	0.000396575				0.947735	0.00685226				0.960018	-0.0253063				0.944102	0.00173897				0.950018
	223	-33436	-9529.7	-34090			223	-33661	-9527.8	-34983		223	-34981	-10737	-36046		60.1237	-17.8064	-17.795		53.3912	-19.7477	-19.8679		52.5784	-25.9135	-25.9113		0.944799	0.000397081				0.96457	0.00680249				0.976853	-0.0253158				0.960936	0.00176032				0.966853
	222	-33815	-9944	-34369			222	-33754	-9349.2	-34770		222	-35037	-10820	-36083		61.0189	-17.1088	-17.1448		54.3662	-18.8421	-18.7524		53.4562	-24.819	-25.0205		0.961247	0.000399034				0.981404	0.00676547				0.993687	-0.025352				0.977771	0.00178825				0.983687
	221	-33287	-9451.4	-34027			221	-33541	-9524.1	-34670		221	-34835	-10610	-35854		61.9954	-16.5629	-16.4473		55.2433	-18.0872	-17.8286		54.35	-24.0805	-24.063		0.977695	0.000401462				0.998239	0.00673432				1.01052	-0.0253563				0.994605	0.00181113				1.00052
	220	-33523	-9931.7	-34136			220	-33014	-9294	-34027		220	-34542	-10865	-35699		62.9232	-15.9875	-15.8108		56.2337	-16.8502	-16.893		55.2271	-23.1657	-23.09		0.994143	0.000403859				1.01507	0.00670618				1.02736	-0.0253472				1.01144	0.00182783				1.01736
	219	-32782	-9656	-33334			219	-32828	-9618.4	-34010		219	-33663	-10798	-35149		63.8021	-15.2108	-15.2426		57.094	-16.1963	-16.1777		56.0876	-22.1049	-22.1216		1.01059	0.00040462				1.03191	0.00669967				1.04419	-0.0253399				1.02827	0.00184948				1.03419
	218	-32319	-9776.5	-32954			218	-32236	-9482.3	-33548		218	-33517	-10640	-34457		64.6484	-14.6976	-14.7348		58.1486	-15.4527	-15.4216		57.0128	-20.9821	-21.0872		1.02704	0.000401746				1.04874	0.00670351				1.06103	-0.0253361				1.04511	0.00195509				1.05103
	217	-31628	-9634.5	-32028			217	-30955	-9255.6	-32279		217	-32823	-11123	-33773		65.6575	-14.1709	-14.1849		59.0406	-14.817	-14.878		57.9701	-20.1039	-20.0471		1.04349	0.000394476				1.06558	0.0067134				1.07786	-0.025345				1.06194	0.00208101				1.06786
	216	-31230	-9912.8	-31755			216	-30712	-9212.4	-31924		216	-32403	-10751	-33224		66.5853	-13.8015	-13.7345		59.8999	-14.3548	-14.4282		58.8622	-19.0108	-19.1245		1.05993	0.000385044				1.08241	0.0067341				1.09469	-0.0253708				1.07878	0.0021764				1.08469
	215	-31073	-10052	-31874			215	-30515	-9800	-31607		215	-32078	-11090	-32991		67.3828	-13.4217	-13.3883		60.759	-13.8433	-14.0414		59.7378	-18.359	-18.276		1.07638	0.000377935				1.09925	0.00675124				1.11153	-0.0253958				1.09561	0.00223799				1.10153
	214	-30424	-9929.7	-31028			214	-30415	-10092	-31356		214	-31612	-11705	-32825		68.3431	-12.9613	-13.0185		61.6826	-13.503	-13.685		60.5645	-17.5972	-17.5348		1.09283	0.000375294				1.11608	0.00672442				1.12836	-0.0254258				1.11245	0.00227584				1.11836
	213	-30638	-10488	-31275			213	-30484	-10149	-31490		213	-31837	-11784	-33276		69.2708	-12.7497	-12.7054		62.5412	-13.2983	-13.3997		61.4882	-16.8267	-16.7802		1.10928	0.000377833				1.13292	0.0066713				1.1452	-0.0254653				1.12928	0.00229894				1.1352
	212	-30929	-11136	-31723			212	-31098	-11358	-32397		212	-32573	-12715	-33492		70.2311	-12.3869	-12.421		63.4157	-12.8842	-13.1467		62.3954	-16.2722	-16.1157		1.12573	0.00038512				1.14975	0.00667684				1.16203	-0.02549				1.14612	0.00231327				1.15203
	211	-31806	-11686	-32419			211	-31139	-11288	-32688		211	-33075	-13483	-34004		71.1914	-12.1902	-12.1712		64.2739	-12.6369	-12.9283		63.27	-15.5911	-15.5448		1.14217	0.000393022				1.16658	0.00676133				1.17887	-0.0255001				1.16295	0.00232212				1.16887
	210	-32655	-12390	-33141			210	-32013	-12098	-33509		210	-33390	-14096	-34525		72.0866	-11.9393	-11.9645		65.1319	-12.5109	-12.7342		64.1606	-14.9822	-15.0294		1.15862	0.000398052				1.18342	0.00682899				1.1957	-0.0254995				1.17979	0.00232655				1.1857
	209	-32992	-13418	-33602			209	-32303	-13172	-33781		209	-33715	-14781	-35135		73.0143	-11.7502	-11.7723		66.0382	-12.3022	-12.5503		65.0347	-14.4693	-14.5828		1.17507	0.000399607				1.20025	0.00687073				1.21254	-0.0254786				1.19662	0.00231916				1.20254
	208	-32139	-14057	-32798			208	-31112	-13611	-32595		208	-33303	-15729	-34623		73.8933	-11.4641	-11.6074		66.912	-12.2361	-12.3894		65.9411	-14.1521	-14.1751		1.19152	0.000397241				1.21709	0.00687823				1.22937	-0.0254477				1.21345	0.0023111				1.21937
	207	-29952	-14236	-30938			207	-29104	-13791	-30476		207	-30810	-16079	-31533		74.8698	-11.3709	-11.4401		67.8341	-12.0112	-12.2334		66.8311	-13.8717	-13.823		1.20797	0.000390567				1.23392	0.00686124				1.24621	-0.0254198				1.23029	0.0023287				1.23621
	206	-25942	-14758	-26584			206	-25009	-15059	-26503		206	-27334	-15205	-28105		75.8138	-11.1678	-11.2912		68.6914	-11.9689	-12.0985		67.7533	-13.5134	-13.5016		1.22441	0.000381184				1.25076	0.00682353				1.26304	-0.0254215				1.24712	0.00238337				1.25304
	205	-21494	-15471	-22467			205	-19944	-12789	-20429		205	-22495	-16139	-23099		76.6927	-11.1724	-11.1618		69.5809	-11.6752	-11.9667		68.6267	-13.3092	-13.2322		1.24086	0.000374302				1.26759	0.00676145				1.27987	-0.0254444				1.26396	0.00246326				1.26987
	204	-15515	-12855	-16682			204	-14767	-11860	-15867		204	-16531	-14256	-16635		77.6855	-10.9691	-11.0242		70.4864	-11.6145	-11.8394		69.5324	-12.8548	-12.9831		1.25731	0.000372113				1.28443	0.00672691				1.29671	-0.0254608				1.28079	0.00256774				1.28671
	203	-9350.2	-10533	-9370.1			203	-7371.8	-15063	-8609.8		203	-9556.1	-11758	-10250		78.5808	-10.8841	-10.9063		71.2949	-11.543	-11.7302		70.4703	-12.7717	-12.7526		1.27376	0.000373628				1.30126	0.0067038				1.31354	-0.0254298				1.29763	0.00268175				1.30354
	202	-2280	-6866.8	-2565.6			202	-825.3	-881.5	-1212.4		202	-3336.9	-4110	-2813.8		79.5573	-10.6518	-10.7832		72.1517	-11.4355	-11.6183		71.311	-12.6025	-12.5657		1.29021	0.000375233				1.3181	0.00668601				1.33038	-0.0254077				1.31446	0.0028146				1.32038
	201	5369.3	32478	6388.4			201	7036.5	-3108	8188.7		201	5082	5859.5	5915.5		80.4036	-10.5594	-10.68		73.1054	-11.5913	-11.4974		72.2002	-12.2186	-12.385		1.30665	0.000369275				1.33493	0.00667672				1.34721	-0.0254007				1.3313	0.00296015				1.33721
	200	14919	89305	14998			200	14991	78034	16757		200	14638	131830	14281		81.364	-10.5569	-10.5662		73.9621	-11.1611	-11.3914		73.0731	-12.2065	-12.2217		1.3231	0.000354441				1.35176	0.00666775				1.36405	-0.0254203				1.34813	0.00309196				1.35405
																	82.2429	-10.3655	-10.4645		74.8025	-11.2876	-11.2892		73.9459	-11.9402	-12.0702		1.33955	0.000339208				1.3686	0.00665481				1.38088	-0.0254627				1.36497	0.00318846				1.37088
																	83.1706	-10.3209	-10.3593		75.7561	-10.8845	-11.1752		74.8349	-11.7426	-11.9258		1.356	0.000328393				1.38543	0.00661214				1.39772	-0.025499				1.3818	0.00326009				1.38772
																	84.0495	-10.2044	-10.2611		76.5803	-11.15	-11.0777		75.7884	-11.6901	-11.7799		1.37245	0.000320383				1.40227	0.00656939				1.41455	-0.0254937				1.39863	0.00335578				1.40455
																	84.9284	-10.0952	-10.1641		77.4368	-10.8485	-10.9775		76.6934	-11.3775	-11.6488		1.38889	0.000314352				1.4191	0.00656037				1.43139	-0.0254702				1.41547	0.00343616				1.42139
																	85.8235	-10.1985	-10.0663		78.3417	-10.8984	-10.8724		77.5822	-11.4235	-11.5256		1.40534	0.000312995				1.43594	0.00656378				1.44822	-0.0254379				1.4323	0.00350536				1.43822
																	86.8001	-9.99066	-9.96059		79.1659	-10.7164	-10.7773		78.4871	-11.1919	-11.4048		1.42179	0.000316075				1.45277	0.00654949				1.46506	-0.0254028				1.44914	0.00361758				1.45505
																	87.614	-9.80692	-9.87308		79.8123	-10.8574	-10.703		79.3922	-11.1699	-11.2878		1.43824	0.000319677				1.46961	0.00651824				1.48189	-0.0253849				1.46597	0.00381687				1.47189
																	88.5742	-9.70995	-9.77041		80.7658	-10.5538	-10.5938		80.3133	-11.1222	-11.172		1.45469	0.00031917				1.48644	0.00645201				1.49872	-0.0253818				1.48281	0.00399901				1.48872
																	89.4531	-9.68555	-9.67684		81.7839	-10.6059	-10.4777		81.089	-11.0573	-11.0767		1.47113	0.000312469				1.50328	0.00632122				1.51556	-0.0253976				1.49964	0.00418376				1.50556
																	90.2995	-9.5823	-9.58706		82.6082	-10.5017	-10.3841		82.0103	-11.061	-10.9654		1.48758	0.000302292				1.52011	0.00620753				1.53239	-0.025422				1.51648	0.00438353				1.52239
																					83.5619	-10.3823	-10.2759		82.9638	-10.7366	-10.8524		1.50403	0.000294161				1.53694	0.00616302				1.54923	-0.0254412				1.53331	0.00458226				1.53923
																					84.3217	-10.222	-10.1898		83.8367	-10.5896	-10.7502		1.52048	0.000291658				1.55378	0.00616761				1.56606	-0.0254428				1.55015	0.0047876				1.55606
																					85.3564	-10.0467	-10.0728		84.7419	-10.5913	-10.6456		1.53692	0.000293393				1.57061	0.00618665				1.5829	-0.0254396				1.56698	0.00494881				1.5729
																					86.1324	-9.95459	-9.98515		85.6474	-10.4824	-10.5418		1.55337	0.000297367				1.58745	0.00620063				1.59973	-0.0254325				1.58381	0.00509749				1.58973
																					87.0703	-9.81812	-9.87929		86.5205	-10.361	-10.4426		1.56982	0.000304281				1.60428	0.00618714				1.61657	-0.0254022				1.60065	0.00529006				1.60657
																					87.879	-9.62992	-9.78812		87.3938	-10.3813	-10.3439		1.58627	0.000313562				1.62112	0.00615812				1.6334	-0.0253733				1.61748	0.00551597				1.6234
																									88.3157	-10.3102	-10.2403		1.60272	0.000320867				1.63795	0.00616624				1.65024	-0.0253574				1.63432	0.00571156				1.64024
																									89.1245	-10.1657	-10.1499		1.61916	0.000323095				1.65479	0.00617793				1.66707	-0.0253543				1.65115	0.00591216				1.65707
																													1.63561	0.000319				1.67162	0.00611637				1.6839	-0.0253806				1.66799	0.00623228				1.6739
																													1.65206	0.000310359				1.68846	0.0059997				1.70074	-0.0253585				1.68482	0.00658361				1.69074
																													1.66851	0.000298569				1.70529	0.00586414				1.71757	-0.0253311				1.70166	0.0068925				1.70757
																													1.68496	0.000286857				1.72212	0.00568628				1.73441	-0.025312				1.71849	0.00716836				1.72441
																													1.7014	0.000280262				1.73896	0.00555391				1.75124	-0.0253024				1.73533	0.00742959				1.74124
																													1.71785	0.000278711				1.75579	0.00546717				1.76808	-0.0253324				1.75216	0.00770936				1.75808
																													1.7343	0.00028108				1.77263	0.0054066				1.78491	-0.0253896				1.76899	0.00800728				1.77491
																													1.75075	0.000288214				1.78946	0.00534408				1.80175	-0.0254274				1.78583	0.00832551				1.79175
																													1.7672	0.00029889				1.8063	0.00532496				1.81858	-0.0254285				1.80266	0.00856889				1.80858
																													1.78364	0.000308938				1.82313	0.00531765				1.83542	-0.0254041				1.8195	0.00878911				1.82542
																													1.80009	0.000315711				1.83997	0.00530739				1.85225	-0.0253751				1.83633	0.00909075				1.84225
																													1.81654	0.000318373				1.8568	0.00529789				1.86908	-0.0253556				1.85317	0.00937674				1.85908
																													1.83299	0.000317303				1.87364	0.00532291				1.88592	-0.0253467				1.87	0.00967516				1.87592
																													1.84944	0.000315279				1.89047	0.00537524				1.90275	-0.0253705				1.88684	0.0100655				1.89275
																													1.86588	0.000313675				1.9073	0.00542473				1.91959	-0.0253892				1.90367	0.01044				1.90959
																													1.88233	0.000310565				1.92414	0.00545227				1.93642	-0.0253822				1.92051	0.0107724				1.92642
																													1.89878	0.000302454				1.94097	0.00546002				1.95326	-0.0253654				1.93734	0.0111229				1.94326
																													1.91523	0.000288591				1.95781	0.00543009				1.97009	-0.0253619				1.95417	0.0114825				1.96009
																													1.93168	0.0002735				1.97464	0.00542992				1.98693	-0.0253677				1.97101	0.0118225				1.97693
																													1.94812	0.000263899				1.99148	0.00543153				2.00376	-0.0253608				1.98784	0.0121429				1.99376
																													1.96457	0.000262616				2.00831	0.00542657				2.0206	-0.025349				2.00468	0.0125248				2.0106
																													1.98102	0.000271018				2.02515	0.00539411				2.03743	-0.0253351				2.02151	0.0129486				2.02743
																													1.99747	0.00028422				2.04198	0.00538753				2.05426	-0.0253175				2.03835	0.0133477				2.04426
																													2.01392	0.000296136				2.05882	0.00541786				2.0711	-0.0253019				2.05518	0.0137567				2.0611
																													2.03036	0.000306224				2.07565	0.00544851				2.08793	-0.025304				2.07202	0.0141567				2.07793
																													2.04681	0.000314204				2.09249	0.0054472				2.10477	-0.0253191				2.08885	0.0145648				2.09477
																													2.06326	0.000320081				2.10932	0.00542096				2.1216	-0.0253358				2.10569	0.0149356				2.1116
																													2.07971	0.000323316				2.12615	0.00538074				2.13844	-0.0253432				2.12252	0.0153063				2.12844
																													2.09615	0.000323623				2.14299	0.00538593				2.15527	-0.0253322				2.13936	0.0156917				2.14527
																													2.1126	0.000320798				2.15982	0.00540937				2.17211	-0.025307				2.15619	0.0160301				2.16211
																													2.12905	0.000315121				2.17666	0.00542956				2.18894	-0.0252839				2.17302	0.0163982				2.17894
																													2.1455	0.00030885				2.19349	0.00542829				2.20578	-0.0252694				2.18986	0.0168056				2.19578
																													2.16195	0.000303857				2.21033	0.00541226				2.22261	-0.0252596				2.20669	0.0172153				2.21261
																													2.17839	0.000303756				2.22716	0.0054004				2.23944	-0.0252413				2.22353	0.0175741				2.22944
																													2.19484	0.000309309				2.244	0.00539167				2.25628	-0.0252196				2.24036	0.0178885				2.24628
																													2.21129	0.000316121				2.26083	0.00537527				2.27311	-0.0251972				2.2572	0.0182353				2.26311
																													2.22774	0.000317943				2.27767	0.00540568				2.28995	-0.0251815				2.27403	0.018642				2.27995
																													2.24419	0.000311773				2.2945	0.00541854				2.30678	-0.025172				2.29087	0.0190468				2.29678
																													2.26063	0.000300834				2.31133	0.00540926				2.32362	-0.0251743				2.3077	0.0194355				2.31362
																													2.27708	0.000288582				2.32817	0.0053684				2.34045	-0.0251744				2.32454	0.0197504				2.33045
																													2.29353	0.00027065				2.345	0.00529258				2.35729	-0.0251833				2.34137	0.0200308				2.34729
																													2.30998	0.00024999				2.36184	0.00524614				2.37412	-0.0251945				2.3582	0.0203691				2.36412
																													2.32643	0.000243748				2.37867	0.00521213				2.39096	-0.0251602				2.37504	0.0207542				2.38096
																													2.34287	0.000254933				2.39551	0.00518062				2.40779	-0.025135				2.39187	0.0211366				2.39779
																													2.35932	0.000269125				2.41234	0.00513674				2.42462	-0.0251243				2.40871	0.0214571				2.41462
																													2.37577	0.000276446				2.42918	0.00516509				2.44146	-0.0251307				2.42554	0.021788				2.43146
																													2.39222	0.000275056				2.44601	0.00519183				2.45829	-0.0251451				2.44238	0.0221289				2.44829
																													2.40867	0.000269838				2.46285	0.0052066				2.47513	-0.0251286				2.45921	0.0225104				2.46513
																													2.42511	0.000268889				2.47968	0.00520946				2.49196	-0.025098				2.47605	0.0229079				2.48196
																													2.44156	0.000273666				2.49651	0.00520216				2.5088	-0.0250613				2.49288	0.0232376				2.4988
																													2.45801	0.000282378				2.51335	0.00518395				2.52563	-0.0250256				2.50972	0.0235465				2.51563
																													2.47446	0.000293634				2.53018	0.0051251				2.54247	-0.024997				2.52655	0.0238118				2.53247
																													2.49091	0.000303288				2.54702	0.00509417				2.5593	-0.0249703				2.54338	0.0240224				2.5493
																													2.50735	0.000308232				2.56385	0.00507655				2.57614	-0.0249507				2.56022	0.0242666				2.56614
																													2.5238	0.000310053				2.58069	0.00506418				2.59297	-0.0249382				2.57705	0.0245607				2.58297
																													2.54025	0.000312741				2.59752	0.00504954				2.6098	-0.0249454				2.59389	0.0248281				2.5998
																													2.5567	0.000317824				2.61436	0.00502277				2.62664	-0.0249881				2.61072	0.0250679				2.61664
																													2.57315	0.000322855				2.63119	0.00499555				2.64347	-0.025023				2.62756	0.0253423				2.63347
																													2.58959	0.000324388				2.64803	0.00499748				2.66031	-0.0250191				2.64439	0.0256484				2.65031
																													2.60604	0.00032135				2.66486	0.00501568				2.67714	-0.0249841				2.66123	0.0259262				2.66714
																													2.62249	0.000318779				2.68169	0.0050415				2.69398	-0.0249292				2.67806	0.0261468				2.68398
																													2.63894	0.000319076				2.69853	0.00505795				2.71081	-0.0248777				2.6949	0.0263801				2.70081
																													2.65538	0.000320483				2.71536	0.00504126				2.72765	-0.0248381				2.71173	0.0266551				2.71765
																													2.67183	0.00032216				2.7322	0.00499975				2.74448	-0.0248242				2.72856	0.0268666				2.73448
																													2.68828	0.00032297				2.74903	0.00494238				2.76132	-0.024828				2.7454	0.02701				2.75132
																													2.70473	0.000322152				2.76587	0.00488662				2.77815	-0.0248323				2.76223	0.0271712				2.76815
																													2.72118	0.000318382				2.7827	0.00483659				2.79498	-0.024827				2.77907	0.0273138				2.78498
																													2.73762	0.000311184				2.79954	0.00479056				2.81182	-0.0248163				2.7959	0.027465				2.80182
																													2.75407	0.000303866				2.81637	0.00474894				2.82865	-0.024802				2.81274	0.0276521				2.81865
																													2.77052	0.000298653				2.83321	0.00472744				2.84549	-0.0247789				2.82957	0.0277992				2.83549
																													2.78697	0.000294649				2.85004	0.00471488				2.86232	-0.0247557				2.84641	0.0279608				2.85232
																													2.80342	0.000289665				2.86687	0.00470149				2.87916	-0.0247395				2.86324	0.0281176				2.86916
																													2.81986	0.000283177				2.88371	0.00464122				2.89599	-0.0247299				2.88008	0.0282434				2.88599
																													2.83631	0.000275911				2.90054	0.00456431				2.91283	-0.0247337				2.89691	0.0283447				2.90283
																													2.85276	0.00026616				2.91738	0.00450076				2.92966	-0.0247426				2.91374	0.0284204				2.91966
																													2.86921	0.000259059				2.93421	0.00450194				2.9465	-0.02472				2.93058	0.0284794				2.9365
																													2.88566	0.00026029				2.95105	0.00451492				2.96333	-0.0246927				2.94741	0.0285403				2.95333
																													2.9021	0.000272137				2.96788	0.00448847				2.98016	-0.0246696				2.96425	0.0286288				2.97016
																													2.91855	0.000288565				2.98472	0.004426				2.997	-0.0246472				2.98108	0.0287131				2.987
																													2.935	0.000301337				3.00155	0.00430783				3.01383	-0.0246054				2.99792	0.0287662				3.00383
																													2.95145	0.000309792				3.01839	0.00425731				3.03067	-0.0245777				3.01475	0.0287947				3.02067
																													2.9679	0.000311209				3.03522	0.00424776				3.0475	-0.0245652				3.03159	0.0287823				3.0375
																													2.98434	0.000302516				3.05205	0.00425915				3.06434	-0.0245735				3.04842	0.0286314				3.05434
																													3.00079	0.000287226				3.06889	0.00427875				3.08117	-0.0245746				3.06526	0.028523				3.07117
																													3.01724	0.000269882				3.08572	0.00432554				3.09801	-0.0245695				3.08209	0.0284884				3.08801
																													3.03369	0.000258207				3.10256	0.00437449				3.11484	-0.0245613				3.09892	0.0284774				3.10484
																													3.05014	0.000254979				3.11939	0.00442174				3.13168	-0.0245524				3.11576	0.0284717				3.12168
																													3.06658	0.000253946				3.13623	0.00446842				3.14851	-0.0245532				3.13259	0.0284677				3.13851
																													3.08303	0.000251892				3.15306	0.004502				3.16535	-0.024548				3.14943	0.0284627				3.15534
																													3.09948	0.000250348				3.1699	0.00452296				3.18218	-0.0245389				3.16626	0.028436				3.17218
																													3.11593	0.000250644				3.18673	0.00453468				3.19901	-0.0245351				3.1831	0.0283707				3.18901
																													3.13238	0.000251775				3.20357	0.00452271				3.21585	-0.0245343				3.19993	0.0282725				3.20585
																													3.14882	0.000252755				3.2204	0.00442624				3.23268	-0.0245226				3.21677	0.0281529				3.22268
																													3.16527	0.000252282				3.23723	0.00432054				3.24952	-0.0245092				3.2336	0.0280186				3.23952
																													3.18172	0.000248743				3.25407	0.00427291				3.26635	-0.0244947				3.25044	0.027886				3.25635
																													3.19817	0.000241102				3.2709	0.00425813				3.28319	-0.0244679				3.26727	0.0277151				3.27319
																													3.21461	0.000229726				3.28774	0.00425125				3.30002	-0.0244396				3.2841	0.0275484				3.29002
																													3.23106	0.000217948				3.30457	0.00424613				3.31686	-0.0244159				3.30094	0.0274062				3.30686
																													3.24751	0.000211018				3.32141	0.00423593				3.33369	-0.0243941				3.31777	0.0272006				3.32369
																													3.26396	0.000211817				3.33824	0.0041709				3.35053	-0.0243585				3.33461	0.0269864				3.34053
																													3.28041	0.000217688				3.35508	0.00410208				3.36736	-0.0243022				3.35144	0.0268164				3.35736
																													3.29685	0.000224765				3.37191	0.00407908				3.38419	-0.0242576				3.36828	0.0266217				3.37419
																													3.3133	0.000232433				3.38875	0.00409515				3.40103	-0.0242286				3.38511	0.0263746				3.39103
																													3.32975	0.000241484				3.40558	0.00411086				3.41786	-0.0242118				3.40195	0.0261492				3.40786
																													3.3462	0.00025121				3.42242	0.00411915				3.4347	-0.0242184				3.41878	0.0259539				3.4247
																													3.36265	0.000260408				3.43925	0.00411603				3.45153	-0.0242201				3.43562	0.0257383				3.44153
																													3.37909	0.000267541				3.45608	0.00404951				3.46837	-0.0242156				3.45245	0.0254486				3.45837
																													3.39554	0.000271681				3.47292	0.0039728				3.4852	-0.0242069				3.46928	0.0251818				3.4752
																													3.41199	0.000272975				3.48975	0.00396992				3.50204	-0.0241923				3.48612	0.0249824				3.49204
																													3.42844	0.000271537				3.50659	0.00396878				3.51887	-0.0241779				3.50295	0.0247946				3.50887
																													3.44489	0.000267425				3.52342	0.00395669				3.53571	-0.0241807				3.51979	0.0246119				3.52571
																													3.46133	0.000262338				3.54026	0.00392069				3.55254	-0.0241946				3.53662	0.0243855				3.54254
																													3.47778	0.000257741				3.55709	0.00389415				3.56937	-0.0241949				3.55346	0.0241757				3.55937
																													3.49423	0.000252818				3.57393	0.00387631				3.58621	-0.0241801				3.57029	0.0239644				3.57621
																													3.51068	0.000246564				3.59076	0.00384412				3.60304	-0.0241547				3.58713	0.0237108				3.59304
																													3.52713	0.000238986				3.6076	0.00376999				3.61988	-0.0241148				3.60396	0.0234275				3.60988
																													3.54357	0.000226069				3.62443	0.00363123				3.63671	-0.0240654				3.6208	0.0230979				3.62671
																													3.56002	0.000213875				3.64126	0.00354324				3.65355	-0.024026				3.63763	0.0227698				3.64355
																													3.57647	0.000210455				3.6581	0.00349305				3.67038	-0.0240203				3.65446	0.0224767				3.66038
																													3.59292	0.000212194				3.67493	0.00346885				3.68722	-0.0240377				3.6713	0.022223				3.67722
																													3.60937	0.000215814				3.69177	0.00349985				3.70405	-0.0240515				3.68813	0.02196				3.69405
																													3.62581	0.000220505				3.7086	0.00353687				3.72089	-0.0240549				3.70497	0.0216979				3.71089
																													3.64226	0.000227039				3.72544	0.00356247				3.73772	-0.0240525				3.7218	0.0214495				3.72772
																													3.65871	0.000234075				3.74227	0.00356787				3.75455	-0.0240467				3.73864	0.0211669				3.74455
																													3.67516	0.000234701				3.75911	0.00355841				3.77139	-0.0240391				3.75547	0.0209183				3.76139
																													3.6916	0.000224723				3.77594	0.00353913				3.78822	-0.0240215				3.77231	0.0206471				3.77822
																													3.70805	0.00020402				3.79278	0.00355015				3.80506	-0.0240007				3.78914	0.0203341				3.79506
																													3.7245	0.000175593				3.80961	0.00361116				3.82189	-0.0239812				3.80598	0.0200364				3.81189
																													3.74095	0.000146528				3.82644	0.00367305				3.83873	-0.0239708				3.82281	0.0197254				3.82873
																													3.7574	0.0001259				3.84328	0.00371591				3.85556	-0.0239674				3.83965	0.0193805				3.84556
																													3.77384	0.000118928				3.86011	0.00372822				3.8724	-0.0239675				3.85648	0.0190154				3.8624
																													3.79029	0.000121962				3.87695	0.00372056				3.88923	-0.0239709				3.87331	0.0187424				3.87923
																													3.80674	0.00012807				3.89378	0.00371513				3.90607	-0.0239851				3.89015	0.0184751				3.89607
																													3.82319	0.000130358				3.91062	0.00370883				3.9229	-0.0239709				3.90698	0.0181612				3.9129
																													3.83964	0.000124924				3.92745	0.0036996				3.93973	-0.0239526				3.92382	0.017902				3.92973
																													3.85608	0.000118325				3.94429	0.00367434				3.95657	-0.0239321				3.94065	0.0176772				3.94657
																													3.87253	0.000122581				3.96112	0.00363525				3.9734	-0.0238856				3.95749	0.017344				3.9634
																													3.88898	0.000139592				3.97796	0.00357259				3.99024	-0.0238469				3.97432	0.0169987				3.98024
																													3.90543	0.000160707				3.99479	0.00349269				4.00707	-0.0238192				3.99116	0.0167221				3.99707
																													3.92188	0.000177672				4.01162	0.00344241				4.02391	-0.023808				4.00799	0.0165238				4.01391
																													3.93832	0.000186515				4.02846	0.00342159				4.04074	-0.0237917				4.02483	0.0163351				4.03074
																													3.95477	0.000184759				4.04529	0.00341519				4.05758	-0.0237698				4.04166	0.0160591				4.04758
																													3.97122	0.000171935				4.06213	0.00341712				4.07441	-0.0237503				4.05849	0.0156838				4.06441
																													3.98767	0.000157546				4.07896	0.00342495				4.09125	-0.0237403				4.07533	0.0153253				4.08125
																													4.00412	0.00015309				4.0958	0.00342195				4.10808	-0.0237357				4.09216	0.0150486				4.09808
																													4.02056	0.000155888				4.11263	0.00340871				4.12491	-0.0237198				4.109	0.0147786				4.11491
																													4.03701	0.000159426				4.12947	0.00338009				4.14175	-0.0237005				4.12583	0.0144868				4.13175
																													4.05346	0.000162502				4.1463	0.00334975				4.15858	-0.0236877				4.14267	0.0142326				4.14858
																													4.06991	0.000166077				4.16314	0.00331741				4.17542	-0.023681				4.1595	0.0139743				4.16542
																													4.08636	0.000172342				4.17997	0.00326416				4.19225	-0.0236868				4.17634	0.0136737				4.18225
																													4.1028	0.000179924				4.1968	0.00323608				4.20909	-0.023714				4.19317	0.0133935				4.19909
																													4.11925	0.000184443				4.21364	0.00324316				4.22592	-0.023754				4.21001	0.0131193				4.21592
																													4.1357	0.000184292				4.23047	0.0032569				4.24276	-0.0237452				4.22684	0.0128923				4.23276
																													4.15215	0.000181405				4.24731	0.00326365				4.25959	-0.0236985				4.24367	0.0127037				4.24959
																													4.1686	0.000183796				4.26414	0.00326034				4.27643	-0.0236452				4.26051	0.012487				4.26643
																													4.18504	0.00019249				4.28098	0.00321607				4.29326	-0.0236019				4.27734	0.0122476				4.28326
																													4.20149	0.000199145				4.29781	0.00319472				4.31009	-0.0235669				4.29418	0.0119699				4.30009
																													4.21794	0.000200356				4.31465	0.00319206				4.32693	-0.0235389				4.31101	0.0116575				4.31693
																													4.23439	0.000196196				4.33148	0.00320636				4.34376	-0.0235168				4.32785	0.0113963				4.33376
																													4.25083	0.000192648				4.34832	0.00322268				4.3606	-0.0234987				4.34468	0.0111726				4.3506
																													4.26728	0.000194047				4.36515	0.00322072				4.37743	-0.0234854				4.36152	0.0109841				4.36743
																													4.28373	0.000196751				4.38198	0.00320595				4.39427	-0.023482				4.37835	0.0107769				4.38427
																													4.30018	0.000197487				4.39882	0.00319563				4.4111	-0.0234761				4.39519	0.0104948				4.4011
																													4.31663	0.000188599				4.41565	0.00317593				4.42794	-0.0234745				4.41202	0.0102376				4.41794
																													4.33307	0.000171537				4.43249	0.0031465				4.44477	-0.0234778				4.42885	0.00999657				4.43477
																													4.34952	0.000156966				4.44932	0.0031047				4.46161	-0.0234952				4.44569	0.00979703				4.45161
																													4.36597	0.000147014				4.46616	0.00311915				4.47844	-0.0235253				4.46252	0.00958972				4.46844
																													4.38242	0.000140347				4.48299	0.00314351				4.49527	-0.0235369				4.47936	0.00932946				4.48527
																													4.39887	0.00014174				4.49983	0.00322053				4.51211	-0.0235128				4.49619	0.00910408				4.50211
																													4.41531	0.000150444				4.51666	0.00326449				4.52894	-0.0234955				4.51303	0.0089168				4.51894
																													4.43176	0.000162312				4.5335	0.00327377				4.54578	-0.0234898				4.52986	0.00872509				4.53578
																													4.44821	0.000175497				4.55033	0.00325133				4.56261	-0.0235038				4.5467	0.0085455				4.55261
																													4.46466	0.000186744				4.56716	0.00323493				4.57945	-0.023493				4.56353	0.00837008				4.56945
																													4.48111	0.000194637				4.584	0.00324073				4.59628	-0.0234669				4.58037	0.00818303				4.58628
																													4.49755	0.000196463				4.60083	0.00325299				4.61312	-0.0234492				4.5972	0.00796971				4.60312
																													4.514	0.000192954				4.61767	0.00324924				4.62995	-0.0234406				4.61403	0.00775746				4.61995
																													4.53045	0.000188174				4.6345	0.00323038				4.64679	-0.0234449				4.63087	0.00756642				4.63679
																													4.5469	0.000183086				4.65134	0.00318501				4.66362	-0.0234281				4.6477	0.00737947				4.65362
																													4.56335	0.000177246				4.66817	0.00314467				4.68045	-0.0234158				4.66454	0.0072325				4.67045
																													4.57979	0.000171029				4.68501	0.00313842				4.69729	-0.0234114				4.68137	0.00708682				4.68729
																													4.59624	0.000165209				4.70184	0.0031567				4.71412	-0.0234218				4.69821	0.00689975				4.70412
																													4.61269	0.000159197				4.71868	0.00317991				4.73096	-0.0234311				4.71504	0.00669745				4.72096
																													4.62914	0.000152606				4.73551	0.00319743				4.74779	-0.0234339				4.73188	0.00651199				4.73779
																													4.64559	0.000146383				4.75235	0.00320119				4.76463	-0.0234303				4.74871	0.00634562				4.75463
																													4.66203	0.000138342				4.76918	0.00319762				4.78146	-0.0234036				4.76555	0.00613319				4.77146
																													4.67848	0.000127307				4.78601	0.00321266				4.7983	-0.0233409				4.78238	0.00593681				4.7883
																													4.69493	0.000118358				4.80285	0.00322736				4.81513	-0.0232734				4.79921	0.00577494				4.80513
																													4.71138	0.000113454				4.81968	0.0032319				4.83197	-0.0232178				4.81605	0.0056117				4.82197
																													4.72783	0.000110572				4.83652	0.00322481				4.8488	-0.0231794				4.83288	0.00545683				4.8388
																													4.74427	0.000108574				4.85335	0.00317102				4.86564	-0.0231793				4.84972	0.0053075				4.85563
																													4.76072	0.000105215				4.87019	0.00308344				4.88247	-0.0232018				4.86655	0.00518631				4.87247
																													4.77717	9.82725e-05				4.88702	0.00306081				4.8993	-0.0231896				4.88339	0.00508304				4.8893
																													4.79362	9.25699e-05				4.90386	0.00304463				4.91614	-0.0231531				4.90022	0.00495761				4.90614
																													4.81006	9.41432e-05				4.92069	0.00302272				4.93297	-0.0231237				4.91706	0.00482431				4.92297
																													4.82651	0.00010075				4.93753	0.00298814				4.94981	-0.0231026				4.93389	0.00469279				4.93981
																													4.84296	0.000108872				4.95436	0.00296922				4.96664	-0.0230913				4.95073	0.00460474				4.95664
																													4.85941	0.00011747				4.97119	0.00296105				4.98348	-0.0230978				4.96756	0.00454411				4.97348
																													4.87586	0.000125056				4.98803	0.00295901				5.00031	-0.0231069				4.98439	0.00449844				4.99031
																													4.8923	0.000129938				5.00486	0.00296084				5.01715	-0.0231367				5.00123	0.00445096				5.00715
																													4.90875	0.000132214				5.0217	0.00295683				5.03398	-0.0231739				5.01806	0.00435422				5.02398
																													4.9252	0.000134342				5.03853	0.00294537				5.05082	-0.0231733				5.0349	0.00418959				5.04082
																													4.94165	0.000137116				5.05537	0.00290578				5.06765	-0.0231536				5.05173	0.00401656				5.05765
																													4.9581	0.000140279				5.0722	0.00283353				5.08448	-0.0231305				5.06857	0.00385501				5.07448
																													4.97454	0.000147256				5.08904	0.00269733				5.10132	-0.0231109				5.0854	0.00374301				5.09132
																													4.99099	0.000156081				5.10587	0.00263026				5.11815	-0.0231083				5.10224	0.00366223				5.10815
																													5.00744	0.000162577				5.12271	0.00270223				5.13499	-0.0231137				5.11907	0.00354889				5.12499
																													5.02389	0.000166772				5.13954	0.0027956				5.15182	-0.0230801				5.13591	0.00346827				5.14182
																													5.04034	0.000168818				5.15637	0.00289434				5.16866	-0.023021				5.15274	0.00341743				5.15866
																													5.05678	0.000170402				5.17321	0.00299418				5.18549	-0.0229681				5.16957	0.00337377				5.17549
																													5.07323	0.000175213				5.19004	0.00304815				5.20233	-0.0229293				5.18641	0.00331478				5.19233
																													5.08968	0.000181412				5.20688	0.00306475				5.21916	-0.0229132				5.20324	0.00326055				5.20916
																													5.10613	0.000179331				5.22371	0.00305156				5.236	-0.0229128				5.22008	0.00320519				5.226
																													5.12258	0.000163551				5.24055	0.0030626				5.25283	-0.0229134				5.23691	0.00314558				5.24283
																													5.13902	0.000143727				5.25738	0.00306814				5.26966	-0.0228883				5.25375	0.00306426				5.25966
																													5.15547	0.000134264				5.27422	0.00306237				5.2865	-0.0228323				5.27058	0.00298727				5.2765
																													5.17192	0.000134594				5.29105	0.00301731				5.30333	-0.0227892				5.28742	0.00290127				5.29333
																													5.18837	0.000136692				5.30789	0.00291645				5.32017	-0.0227609				5.30425	0.00282551				5.31017
																													5.20482	0.000136807				5.32472	0.00286285				5.337	-0.0227489				5.32109	0.00276279				5.327
																													5.22126	0.000136556				5.34155	0.00285712				5.35384	-0.0227324				5.33792	0.00271096				5.34384
																													5.23771	0.000139389				5.35839	0.00291194				5.37067	-0.0227098				5.35475	0.00264931				5.36067
																													5.25416	0.000146668				5.37522	0.00295928				5.38751	-0.0226808				5.37159	0.00256345				5.37751
																													5.27061	0.000155126				5.39206	0.00299296				5.40434	-0.0226299				5.38842	0.00248559				5.39434
																													5.28706	0.000159282				5.40889	0.00301485				5.42118	-0.022593				5.40526	0.00241756				5.41118
																													5.3035	0.000156836				5.42573	0.00302718				5.43801	-0.022603				5.42209	0.00236066				5.42801
																													5.31995	0.000150027				5.44256	0.0030357				5.45484	-0.0226037				5.43893	0.0023179				5.44484
																													5.3364	0.000142861				5.4594	0.00306607				5.47168	-0.0225867				5.45576	0.00228366				5.46168
																													5.35285	0.000136293				5.47623	0.00313379				5.48851	-0.0225676				5.4726	0.00224272				5.47851
																													5.36929	0.000129183				5.49307	0.00322058				5.50535	-0.0225752				5.48943	0.00219443				5.49535
																													5.38574	0.000120961				5.5099	0.00328992				5.52218	-0.0226013				5.50627	0.00213676				5.51218
																													5.40219	0.000112955				5.52673	0.00328864				5.53902	-0.0226159				5.5231	0.00203466				5.52902
																													5.41864	0.000106995				5.54357	0.0032356				5.55585	-0.0226224				5.53994	0.00194873				5.54585
																													5.43509	0.000102885				5.5604	0.003167				5.57269	-0.0226438				5.55677	0.00189315				5.56269
																													5.45153	0.000100233				5.57724	0.00314814				5.58952	-0.022616				5.5736	0.00185429				5.57952
																													5.46798	9.95056e-05				5.59407	0.00316067				5.60636	-0.0225627				5.59044	0.00179109				5.59636
																													5.48443	0.000100114				5.61091	0.00318137				5.62319	-0.0225185				5.60727	0.00172636				5.61319
																													5.50088	0.000100996				5.62774	0.00321081				5.64002	-0.0224786				5.62411	0.00165754				5.63002
																													5.51733	0.000101384				5.64458	0.00328931				5.65686	-0.0224365				5.64094	0.001618				5.64686
																													5.53377	0.000100819				5.66141	0.00334227				5.67369	-0.0224027				5.65778	0.00159635				5.66369
																													5.55022	0.000100524				5.67825	0.00336763				5.69053	-0.0223773				5.67461	0.00158334				5.68053
																													5.56667	0.000105237				5.69508	0.00336795				5.70736	-0.022358				5.69145	0.00157538				5.69736
																													5.58312	0.00011308				5.71191	0.00335663				5.7242	-0.0223505				5.70828	0.00157035				5.7142
																													5.59957	0.000116883				5.72875	0.00333404				5.74103	-0.0223674				5.72512	0.00156524				5.73103
																													5.61601	0.000114415				5.74558	0.00327098				5.75787	-0.0223613				5.74195	0.00154875				5.74787
																													5.63246	0.000104903				5.76242	0.00329454				5.7747	-0.0223437				5.75878	0.00151623				5.7647
																													5.64891	9.20407e-05				5.77925	0.00332873				5.79154	-0.0223279				5.77562	0.00141905				5.78154
																													5.66536	7.88873e-05				5.79609	0.00335013				5.80837	-0.0223155				5.79245	0.00138233				5.79837
																													5.68181	6.52597e-05				5.81292	0.00336014				5.8252	-0.022314				5.80929	0.00136828				5.8152
																													5.69825	5.55227e-05				5.82976	0.00335026				5.84204	-0.0223138				5.82612	0.00135935				5.83204
																													5.7147	5.12521e-05				5.84659	0.0033869				5.85887	-0.0223135				5.84296	0.00134246				5.84887
																													5.73115	5.0317e-05				5.86343	0.00344417				5.87571	-0.0223158				5.85979	0.00131485				5.86571
																													5.7476	5.29917e-05				5.88026	0.00350096				5.89254	-0.0223192				5.87663	0.00125104				5.88254
																													5.76405	5.77761e-05				5.89709	0.00354579				5.90938	-0.0223238				5.89346	0.00123036				5.89938
																													5.78049	6.17532e-05				5.91393	0.00358562				5.92621	-0.022335				5.9103	0.00123516				5.91621
																													5.79694	6.3785e-05				5.93076	0.00365655				5.94305	-0.0223464				5.92713	0.00124512				5.93305
																													5.81339	6.10809e-05				5.9476	0.00371953				5.95988	-0.0223428				5.94396	0.00123995				5.94988
																													5.82984	5.68727e-05				5.96443	0.00378229				5.97672	-0.0223325				5.9608	0.00122116				5.96672
																													5.84628	6.05383e-05				5.98127	0.00382949				5.99355	-0.0223136				5.97763	0.00118109				5.98355
																													5.86273	6.90531e-05				5.9981	0.00386078				6.01038	-0.0222945				5.99447	0.00113354				6.00038
																													5.87918	7.41192e-05				6.01494	0.00387137				6.02722	-0.0222724				6.0113	0.00111946				6.01722
																													5.89563	7.35417e-05				6.03177	0.00386879				6.04405	-0.0222511				6.02814	0.00112324				6.03405
																													5.91208	7.09326e-05				6.04861	0.00386872				6.06089	-0.022234				6.04497	0.0011377				6.05089
																													5.92852	7.01092e-05				6.06544	0.0038613				6.07772	-0.0222326				6.06181	0.00117164				6.06772
																													5.94497	7.06656e-05				6.08228	0.00384801				6.09456	-0.0222422				6.07864	0.00122312				6.08456
																													5.96142	7.19228e-05				6.09911	0.00383583				6.11139	-0.0222447				6.09548	0.00127168				6.10139
																													5.97787	7.42351e-05				6.11594	0.0038242				6.12823	-0.0222074				6.11231	0.00130321				6.11823
																													5.99432	7.71177e-05				6.13278	0.00380831				6.14506	-0.0221707				6.12914	0.00132153				6.13506
																													6.01076	7.90207e-05				6.14961	0.00382811				6.1619	-0.0221428				6.14598	0.001326				6.1519
																													6.02721	7.76588e-05				6.16645	0.00387582				6.17873	-0.0221211				6.16281	0.00131676				6.16873
																													6.04366	7.19422e-05				6.18328	0.00393115				6.19556	-0.0221053				6.17965	0.00129536				6.18556
																													6.06011	6.34269e-05				6.20012	0.00396754				6.2124	-0.0220961				6.19648	0.00124215				6.2024
																													6.07656	5.21386e-05				6.21695	0.00397934				6.22923	-0.0220893				6.21332	0.00120219				6.21923
																													6.093	3.92989e-05				6.23379	0.00390396				6.24607	-0.0220843				6.23015	0.00117475				6.23607
																													6.10945	2.99189e-05				6.25062	0.0038832				6.2629	-0.0220848				6.24699	0.00113771				6.2529
																													6.1259	2.55295e-05				6.26746	0.00390118				6.27974	-0.0220667				6.26382	0.00110951				6.26974
																													6.14235	2.56205e-05				6.28429	0.00393809				6.29657	-0.0220243				6.28066	0.00108935				6.28657
																													6.1588	3.04946e-05				6.30112	0.0039676				6.31341	-0.0219818				6.29749	0.00106927				6.30341
																													6.17524	3.74701e-05				6.31796	0.00398725				6.33024	-0.0219672				6.31432	0.00104839				6.32024
																													6.19169	4.38861e-05				6.33479	0.00399318				6.34708	-0.021972				6.33116	0.00108641				6.33708
																													6.20814	5.00921e-05				6.35163	0.00399107				6.36391	-0.0219682				6.34799	0.00113593				6.35391
																													6.22459	5.80278e-05				6.36846	0.00399988				6.38074	-0.021946				6.36483	0.00117516				6.37074
																													6.24104	6.75287e-05				6.3853	0.00402122				6.39758	-0.0219246				6.38166	0.00118934				6.38758
																													6.25748	7.29376e-05				6.40213	0.0040391				6.41441	-0.0219062				6.3985	0.00118414				6.40441
																													6.27393	7.01358e-05				6.41897	0.00405181				6.43125	-0.0218934				6.41533	0.00115962				6.42125
																													6.29038	5.81983e-05				6.4358	0.00405179				6.44808	-0.0219158				6.43217	0.00114929				6.43808
																													6.30683	4.10915e-05				6.45264	0.00404055				6.46492	-0.0219361				6.449	0.00114575				6.45492
																													6.32328	2.86767e-05				6.46947	0.00401307				6.48175	-0.0219368				6.46584	0.00114648				6.47175
																													6.33972	2.78199e-05				6.4863	0.00405562				6.49859	-0.0219064				6.48267	0.00116063				6.48859
																													6.35617	3.45983e-05				6.50314	0.00424833				6.51542	-0.0218588				6.4995	0.0011741				6.50542
																													6.37262	4.41772e-05				6.51997	0.00437725				6.53226	-0.0218202				6.51634	0.00118317				6.52226
																													6.38907	5.54968e-05				6.53681	0.00443381				6.54909	-0.0217917				6.53317	0.00118879				6.53909
																													6.40551	6.57169e-05				6.55364	0.00440899				6.56593	-0.02177				6.55001	0.00119143				6.55592
																													6.42196	7.1258e-05				6.57048	0.00426966				6.58276	-0.0217585				6.56684	0.00119219				6.57276
																													6.43841	7.13324e-05				6.58731	0.00410607				6.59959	-0.0217601				6.58368	0.00119549				6.58959
																													6.45486	6.87791e-05				6.60415	0.00399482				6.61643	-0.0217559				6.60051	0.00122496				6.60643
																													6.47131	6.5551e-05				6.62098	0.00394382				6.63326	-0.0217481				6.61735	0.00124958				6.62326
																													6.48775	6.09035e-05				6.63782	0.00393686				6.6501	-0.0217415				6.63418	0.00126578				6.6401
																													6.5042	5.52247e-05				6.65465	0.00394252				6.66693	-0.0217608				6.65102	0.00127693				6.65693
																													6.52065	4.90055e-05				6.67148	0.00394482				6.68377	-0.0217721				6.66785	0.00128732				6.67377
																													6.5371	4.29403e-05				6.68832	0.00394292				6.7006	-0.0217727				6.68468	0.00129447				6.6906
																													6.55355	4.31552e-05				6.70515	0.00393247				6.71744	-0.0217682				6.70152	0.00129115				6.70744
																													6.56999	5.40538e-05				6.72199	0.00391807				6.73427	-0.0217615				6.71835	0.0012771				6.72427
																													6.58644	6.88199e-05				6.73882	0.00390323				6.75111	-0.0217597				6.73519	0.00123321				6.74111
																													6.60289	7.97042e-05				6.75566	0.00390382				6.76794	-0.0217602				6.75202	0.00120545				6.75794
																													6.61934	8.40904e-05				6.77249	0.00392494				6.78477	-0.0217439				6.76886	0.00119112				6.77477
																													6.63579	8.34309e-05				6.78933	0.00394388				6.80161	-0.0217027				6.78569	0.00118469				6.79161
																													6.65223	8.10922e-05				6.80616	0.00395739				6.81844	-0.021669				6.80253	0.00118508				6.80844
																													6.66868	7.76037e-05				6.823	0.00395534				6.83528	-0.0216466				6.81936	0.00119619				6.82528
																													6.68513	7.38787e-05				6.83983	0.0039398				6.85211	-0.0216514				6.8362	0.00127354				6.84211
																													6.70158	7.21238e-05				6.85666	0.00389942				6.86895	-0.0216653				6.85303	0.00140879				6.85895
																													6.71803	7.17874e-05				6.8735	0.00385024				6.88578	-0.0216845				6.86986	0.00150225				6.87578
																													6.73447	7.07087e-05				6.89033	0.00381438				6.90262	-0.0217233				6.8867	0.00155589				6.89262
																													6.75092	6.76908e-05				6.90717	0.0037892				6.91945	-0.0217813				6.90353	0.00157932				6.90945
																													6.76737	6.39329e-05				6.924	0.00376552				6.93629	-0.0218338				6.92037	0.00157739				6.92629
																													6.78382	6.2706e-05				6.94084	0.00373448				6.95312	-0.0218334				6.9372	0.00157315				6.94312
																													6.80027	6.45788e-05				6.95767	0.00369866				6.96995	-0.0218101				6.95404	0.00156955				6.95995
																													6.81671	6.69685e-05				6.97451	0.00367061				6.98679	-0.0217872				6.97087	0.00156245				6.97679
																													6.83316	6.82886e-05				6.99134	0.00365993				7.00362	-0.0217676				6.98771	0.00155452				6.99362
																													6.84961	6.84425e-05				7.00818	0.00365447				7.02046	-0.0217507				7.00454	0.00154596				7.01046
																													6.86606	6.77915e-05				7.02501	0.00364745				7.03729	-0.0217342				7.02138	0.00153477				7.02729
																													6.88251	6.62093e-05				7.04184	0.00363329				7.05413	-0.0217062				7.03821	0.00154178				7.04413
																													6.89895	6.32848e-05				7.05868	0.00356462				7.07096	-0.0216813				7.05504	0.00158426				7.06096
																													6.9154	6.00848e-05				7.07551	0.00346554				7.0878	-0.0216601				7.07188	0.00162599				7.0778
																													6.93185	5.75248e-05				7.09235	0.00331244				7.10463	-0.0216378				7.08871	0.00165362				7.09463
																													6.9483	5.60305e-05				7.10918	0.00327865				7.12147	-0.0216183				7.10555	0.00167057				7.11147
																													6.96474	5.70448e-05				7.12602	0.00328372				7.1383	-0.0216053				7.12238	0.00167813				7.1283
																													6.98119	5.94465e-05				7.14285	0.00329049				7.15513	-0.0216288				7.13922	0.00165622				7.14513
																													6.99764	6.11084e-05				7.15969	0.00329524				7.17197	-0.0216257				7.15605	0.00163093				7.16197
																													7.01409	6.11309e-05				7.17652	0.0032995				7.1888	-0.0215984				7.17289	0.00160575				7.1788
																													7.03054	5.90258e-05				7.19336	0.00331108				7.20564	-0.0215698				7.18972	0.00156364				7.19564
																													7.04698	5.43625e-05				7.21019	0.00331758				7.22247	-0.0215416				7.20656	0.00145258				7.21247
																													7.06343	4.78228e-05				7.22702	0.00331855				7.23931	-0.0215007				7.22339	0.00136887				7.22931
																													7.07988	4.4836e-05				7.24386	0.00331118				7.25614	-0.0214371				7.24022	0.0013154				7.24614
																													7.09633	4.83646e-05				7.26069	0.00329468				7.27298	-0.0213856				7.25706	0.0012768				7.26298
																													7.11278	5.46084e-05				7.27753	0.00323849				7.28981	-0.0213488				7.27389	0.00124593				7.27981
																													7.12922	6.06871e-05				7.29436	0.00312295				7.30665	-0.021322				7.29073	0.00125858				7.29665
																													7.14567	6.57309e-05				7.3112	0.00306952				7.32348	-0.021307				7.30756	0.00129855				7.31348
																													7.16212	6.88436e-05				7.32803	0.00305428				7.34031	-0.0213003				7.3244	0.00133826				7.33031
																													7.17857	6.53009e-05				7.34487	0.00303174				7.35715	-0.0213011				7.34123	0.00136139				7.34715
																													7.19502	5.30551e-05				7.3617	0.00299426				7.37398	-0.0213015				7.35807	0.00137151				7.36398
																													7.21146	3.8749e-05				7.37854	0.00290297				7.39082	-0.0213055				7.3749	0.00136793				7.38082
																													7.22791	2.81989e-05				7.39537	0.00284316				7.40765	-0.0213201				7.39174	0.00134108				7.39765
																													7.24436	2.16931e-05				7.41221	0.00281638				7.42449	-0.0214038				7.40857	0.00128568				7.41449
																													7.26081	1.78846e-05				7.42904	0.00281889				7.44132	-0.021466				7.42541	0.00121979				7.43132
																													7.27726	1.66419e-05				7.44587	0.00282656				7.45816	-0.0214882				7.44224	0.00117399				7.44816
																													7.2937	1.7701e-05				7.46271	0.0028296				7.47499	-0.0214717				7.45907	0.00114473				7.46499
																													7.31015	2.13223e-05				7.47954	0.00282086				7.49183	-0.0214205				7.47591	0.00112085				7.48183
																													7.3266	2.70862e-05				7.49638	0.00273591				7.50866	-0.0213522				7.49274	0.0010703				7.49866
																													7.34305	3.32149e-05				7.51321	0.00264745				7.52549	-0.0212898				7.50958	0.00102796				7.51549
																													7.3595	3.83715e-05				7.53005	0.00255681				7.54233	-0.0212467				7.52641	0.000995187				7.53233
																													7.37594	4.16068e-05				7.54688	0.00243024				7.55916	-0.021218				7.54325	0.00096291				7.54916
																													7.39239	3.98939e-05				7.56372	0.00239451				7.576	-0.0212034				7.56008	0.000936052				7.566
																													7.40884	3.52638e-05				7.58055	0.00240129				7.59283	-0.0212227				7.57692	0.000912866				7.58283
																													7.42529	3.50824e-05				7.59739	0.00240949				7.60967	-0.0212154				7.59375	0.000886873				7.59967
																													7.44174	4.01216e-05				7.61422	0.00240313				7.6265	-0.0211893				7.61059	0.000870151				7.6165
																													7.45818	4.64844e-05				7.63105	0.00238443				7.64334	-0.0211755				7.62742	0.000857087				7.63334
																													7.47463	5.22288e-05				7.64789	0.00233789				7.66017	-0.0211745				7.64425	0.000845207				7.65017
																													7.49108	5.66566e-05				7.66472	0.00219917				7.67701	-0.0211931				7.66109	0.000835159				7.66701
																													7.50753	5.91371e-05				7.68156	0.00200064				7.69384	-0.0212172				7.67792	0.000863331				7.68384
																													7.52397	5.8484e-05				7.69839	0.00179282				7.71067	-0.0212444				7.69476	0.000895061				7.70067
																													7.54042	5.28365e-05				7.71523	0.00166581				7.72751	-0.021283				7.71159	0.000916449				7.71751
																													7.55687	4.41684e-05				7.73206	0.00159124				7.74434	-0.0212967				7.72843	0.000917762				7.73434
																													7.57332	3.80268e-05				7.7489	0.00154421				7.76118	-0.0212896				7.74526	0.000903403				7.75118
																													7.58977	3.55238e-05				7.76573	0.00151249				7.77801	-0.0212785				7.7621	0.000869886				7.76801
																													7.60621	3.4294e-05				7.78257	0.00147262				7.79485	-0.021271				7.77893	0.000841095				7.78485
																													7.62266	3.29125e-05				7.7994	0.00136431				7.81168	-0.0212685				7.79577	0.000817781				7.80168
																													7.63911	3.02613e-05				7.81623	0.00127455				7.82852	-0.0212812				7.8126	0.000791487				7.81852
																													7.65556	2.59981e-05				7.83307	0.00122334				7.84535	-0.0212352				7.82943	0.000756214				7.83535
																													7.67201	1.96866e-05				7.8499	0.00119947				7.86219	-0.0211907				7.84627	0.000746675				7.85219
																													7.68845	1.0364e-05				7.86674	0.00120128				7.87902	-0.0211373				7.8631	0.000744035				7.86902
																													7.7049	3.25561e-06				7.88357	0.00119859				7.89585	-0.0210806				7.87994	0.000741153				7.88585
																													7.72135	8.1602e-06				7.90041	0.00118608				7.91269	-0.0210332				7.89677	0.000735474				7.90269
																													7.7378	2.28784e-05				7.91724	0.0011479				7.92952	-0.0210196				7.91361	0.000707047				7.91952
																													7.75425	3.74483e-05				7.93408	0.00118498				7.94636	-0.0210273				7.93044	0.000667518				7.93636
																													7.77069	4.89365e-05				7.95091	0.00122444				7.96319	-0.0210114				7.94728	0.000641826				7.95319
																													7.78714	5.77276e-05				7.96775	0.00124512				7.98003	-0.0209851				7.96411	0.000634278				7.97003
																													7.80359	6.30804e-05				7.98458	0.00125054				7.99686	-0.0209612				7.98095	0.000639791				7.98686
																													7.82004	6.112e-05				8.00141	0.00122857				8.0137	-0.0209551				7.99778	0.00066041				8.0037
																													7.83649	5.41686e-05				8.01825	0.00119668				8.03053	-0.0209601				8.01461	0.000682967				8.02053
																													7.85293	4.73407e-05				8.03508	0.00114406				8.04737	-0.0209476				8.03145	0.000700806				8.03737
																													7.86938	4.05055e-05				8.05192	0.00110314				8.0642	-0.0209302				8.04828	0.000716432				8.0542
																													7.88583	3.66356e-05				8.06875	0.00106911				8.08103	-0.020911				8.06512	0.000742762				8.07103
																													7.90228	3.70304e-05				8.08559	0.00103474				8.09787	-0.0208846				8.08195	0.000764223				8.08787
																													7.91873	3.95976e-05				8.10242	0.000998678				8.1147	-0.0208419				8.09879	0.000777353				8.1047
																													7.93517	4.24763e-05				8.11926	0.000953865				8.13154	-0.0207937				8.11562	0.000784735				8.12154
																													7.95162	4.42704e-05				8.13609	0.000900511				8.14837	-0.0207357				8.13246	0.000787557				8.13837
																													7.96807	4.31751e-05				8.15293	0.000833344				8.16521	-0.0206897				8.14929	0.000788953				8.15521
																													7.98452	3.54241e-05				8.16976	0.000690454				8.18204	-0.0206566				8.16613	0.000789438				8.17204
																													8.00096	3.13813e-05				8.18659	0.000586777				8.19888	-0.0206339				8.18296	0.000786173				8.18888
																													8.01741	3.66417e-05				8.20343	0.000573845				8.21571	-0.0206348				8.19979	0.000777367				8.20571
																													8.03386	4.27036e-05				8.22026	0.000613072				8.23255	-0.0206358				8.21663	0.00076362				8.22255
																													8.05031	4.61237e-05				8.2371	0.000659667				8.24938	-0.020634				8.23346	0.000735073				8.23938
																													8.06676	4.5849e-05				8.25393	0.000678005				8.26622	-0.0206365				8.2503	0.000673695				8.25621
																													8.0832	3.63481e-05				8.27077	0.000673789				8.28305	-0.0206784				8.26713	0.000539802				8.27305
																													8.09965	1.54025e-05				8.2876	0.000653713				8.29988	-0.0207529				8.28397	0.000417618				8.28988
																													8.1161	-1.09884e-05				8.30444	0.000620966				8.31672	-0.0207958				8.3008	0.000364835				8.30672
																													8.13255	-3.06491e-05				8.32127	0.000561757				8.33355	-0.0208101				8.31764	0.000349603				8.32355
																													8.149	-3.56639e-05				8.33811	0.00053406				8.35039	-0.0208039				8.33447	0.000347823				8.34039
																													8.16544	-3.05767e-05				8.35494	0.000518377				8.36722	-0.0207934				8.35131	0.000357026				8.35722
																													8.18189	-2.2575e-05				8.37177	0.000504854				8.38406	-0.0208025				8.36814	0.000406715				8.37406
																													8.19834	-1.48341e-05				8.38861	0.000474893				8.40089	-0.020826				8.38497	0.000451741				8.39089
																													8.21479	-6.80878e-06				8.40544	0.000471285				8.41773	-0.0208393				8.40181	0.000480079				8.40773
																													8.23124	1.87169e-06				8.42228	0.000480548				8.43456	-0.0207803				8.41864	0.000496526				8.42456
																													8.24768	8.92307e-06				8.43911	0.000488297				8.4514	-0.0206797				8.43548	0.00050071				8.44139
																													8.26413	1.20588e-05				8.45595	0.000490191				8.46823	-0.0206				8.45231	0.000475027				8.45823
																													8.28058	7.12777e-06				8.47278	0.000481807				8.48506	-0.0205468				8.46915	0.000391385				8.47506
																													8.29703	-1.18991e-05				8.48962	0.00041817				8.5019	-0.0205113				8.48598	0.000296107				8.4919
																													8.31348	-3.805e-05				8.50645	0.000379447				8.51873	-0.020489				8.50282	0.000229513				8.50873
																													8.32992	-4.97011e-05				8.52329	0.000353475				8.53557	-0.0204831				8.51965	0.000178821				8.52557
																													8.34637	-4.1804e-05				8.54012	0.000322273				8.5524	-0.0204957				8.53649	0.000144437				8.5424
																													8.36282	-2.6961e-05				8.55696	0.000198473				8.56924	-0.0205026				8.55332	0.000120115				8.55924
																													8.37927	-1.45301e-05				8.57379	9.04317e-05				8.58607	-0.0205028				8.57015	8.77769e-05				8.57607
																													8.39572	-9.72379e-06				8.59062	2.26054e-05				8.60291	-0.0204997				8.58699	3.21753e-05				8.59291
																													8.41216	-1.3352e-05				8.60746	-2.4288e-05				8.61974	-0.020495				8.60382	-9.27294e-06				8.60974
																													8.42861	-2.31138e-05				8.62429	-5.43119e-05				8.63658	-0.0204944				8.62066	-4.00261e-05				8.62658
																													8.44506	-3.64278e-05				8.64113	-3.06939e-05				8.65341	-0.0205108				8.63749	-8.89178e-05				8.64341
																													8.46151	-5.20809e-05				8.65796	-1.53601e-05				8.67024	-0.0205252				8.65433	-8.28206e-05				8.66024
																													8.47796	-6.60645e-05				8.6748	-1.43204e-05				8.68708	-0.0205243				8.67116	-1.59219e-06				8.67708
																													8.4944	-7.55978e-05				8.69163	-2.16587e-05				8.70391	-0.0205164				8.688	8.72741e-05				8.69391
																													8.51085	-8.21399e-05				8.70847	2.79103e-05				8.72075	-0.0205046				8.70483	0.000159174				8.71075
																													8.5273	-8.67822e-05				8.7253	6.37122e-05				8.73758	-0.0204854				8.72167	0.000206566				8.72758
																													8.54375	-9.06066e-05				8.74214	7.71579e-05				8.75442	-0.0204317				8.7385	0.000235371				8.74442
																													8.56019	-9.66158e-05				8.75897	4.43709e-05				8.77125	-0.0203693				8.75533	0.000250794				8.76125
																													8.57664	-0.000100405				8.7758	-1.4629e-05				8.78809	-0.0203235				8.77217	0.000242669				8.77809
																													8.59309	-9.92327e-05				8.79264	-7.04231e-05				8.80492	-0.0203023				8.789	0.000224826				8.79492
																													8.60954	-9.70313e-05				8.80947	-8.60285e-05				8.82176	-0.0203012				8.80584	0.000183091				8.81176
																													8.62599	-9.50871e-05				8.82631	-1.90387e-05				8.83859	-0.0203374				8.82267	0.00012548				8.82859
																													8.64243	-9.38131e-05				8.84314	4.02001e-05				8.85542	-0.0203626				8.83951	7.73463e-05				8.84542
																													8.65888	-9.54219e-05				8.85998	7.72195e-05				8.87226	-0.020343				8.85634	3.42441e-05				8.86226
																													8.67533	-0.000100374				8.87681	9.66012e-05				8.88909	-0.0203154				8.87318	-1.04687e-05				8.87909
																													8.69178	-9.85018e-05				8.89365	7.68002e-05				8.90593	-0.0202916				8.89001	-9.09059e-05				8.89593
																													8.70823	-8.89062e-05				8.91048	2.0656e-05				8.92276	-0.0202816				8.90685	-0.000172708				8.91276
																													8.72467	-8.02508e-05				8.92732	-0.000123083				8.9396	-0.0202805				8.92368	-0.00022205				8.9296
																													8.74112	-7.61064e-05				8.94415	-0.000283669				8.95643	-0.0202712				8.94051	-0.000245812				8.94643
																													8.75757	-8.14761e-05				8.96098	-0.000413162				8.97327	-0.020253				8.95735	-0.000247186				8.96327
																													8.77402	-9.23534e-05				8.97782	-0.000511843				8.9901	-0.0202337				8.97418	-0.000234748				8.9801
																													8.79047	-9.65759e-05				8.99465	-0.000592608				9.00694	-0.0202169				8.99102	-0.000220259				8.99694
																													8.80691	-9.24089e-05				9.01149	-0.000675018				9.02377	-0.0202056				9.00785	-0.000211394				9.01377
																													8.82336	-8.37807e-05				9.02832	-0.000709876				9.0406	-0.0202289				9.02469	-0.000225101				9.0306
																													8.83981	-7.29393e-05				9.04516	-0.000724784				9.05744	-0.020265				9.04152	-0.000251683				9.04744
																													8.85626	-6.42513e-05				9.06199	-0.000730789				9.07427	-0.0202891				9.05836	-0.000243301				9.06427
																													8.87271	-6.12438e-05				9.07883	-0.000730282				9.09111	-0.0202709				9.07519	-0.000170738				9.08111
																													8.88915	-6.29875e-05				9.09566	-0.00070354				9.10794	-0.0202202				9.09203	-0.000109414				9.09794
																													8.9056	-6.50801e-05				9.1125	-0.000666606				9.12478	-0.0201539				9.10886	-7.0551e-05				9.11478
																													8.92205	-6.4049e-05				9.12933	-0.000624359				9.14161	-0.0200956				9.1257	-4.69949e-05				9.13161
																													8.9385	-6.03441e-05				9.14616	-0.00057337				9.15845	-0.0200553				9.14253	-3.41379e-05				9.14845
																													8.95495	-5.58901e-05				9.163	-0.000531734				9.17528	-0.0200282				9.15936	-4.09103e-05				9.16528
																													8.97139	-5.2239e-05				9.17983	-0.00051057				9.19212	-0.0200133				9.1762	-7.528e-05				9.18212
																													8.98784	-5.12299e-05				9.19667	-0.000505354				9.20895	-0.0200074				9.19303	-0.000123947				9.19895
																													9.00429	-5.50607e-05				9.2135	-0.000534662				9.22578	-0.0200172				9.20987	-0.000158749				9.21578
																													9.02074	-6.37903e-05				9.23034	-0.000692659				9.24262	-0.0200299				9.2267	-0.000181691				9.23262
																													9.03719	-7.52368e-05				9.24717	-0.000832726				9.25945	-0.0200426				9.24354	-0.000201983				9.24945
																													9.05363	-8.53403e-05				9.26401	-0.000881625				9.27629	-0.0200503				9.26037	-0.000229327				9.26629
																													9.07008	-8.81706e-05				9.28084	-0.000864173				9.29312	-0.020038				9.27721	-0.00027964				9.28312
																													9.08653	-8.38516e-05				9.29768	-0.000817315				9.30996	-0.0200186				9.29404	-0.000295645				9.29996
																													9.10298	-7.82772e-05				9.31451	-0.000782335				9.32679	-0.0200128				9.31088	-0.000259512				9.31679
																													9.11942	-7.42909e-05				9.33134	-0.000773607				9.34363	-0.0200185				9.32771	-0.000215901				9.33363
																													9.13587	-7.15398e-05				9.34818	-0.00078346				9.36046	-0.0200315				9.34454	-0.000186029				9.35046
																													9.15232	-6.86113e-05				9.36501	-0.00080515				9.3773	-0.020029				9.36138	-0.000186346				9.3673
																													9.16877	-6.54833e-05				9.38185	-0.000837817				9.39413	-0.0200223				9.37821	-0.0002104				9.38413
																													9.18522	-6.31174e-05				9.39868	-0.000904565				9.41096	-0.0200154				9.39505	-0.000262516				9.40096
																													9.20166	-6.24922e-05				9.41552	-0.000936138				9.4278	-0.0200152				9.41188	-0.000295478				9.4178
																													9.21811	-6.47166e-05				9.43235	-0.000951179				9.44463	-0.0200063				9.42872	-0.000306638				9.43463
																													9.23456	-7.32982e-05				9.44919	-0.000977823				9.46147	-0.0200009				9.44555	-0.00030843				9.45147
																													9.25101	-9.27025e-05				9.46602	-0.00101152				9.4783	-0.019999				9.46239	-0.000303753				9.4683
																													9.26746	-0.000111065				9.48286	-0.00101987				9.49514	-0.019994				9.47922	-0.000282064				9.48514
																													9.2839	-0.000119488				9.49969	-0.0010245				9.51197	-0.0199872				9.49606	-0.000260166				9.50197
																													9.30035	-0.000122766				9.51652	-0.00103273				9.52881	-0.0199834				9.51289	-0.000245263				9.51881
																													9.3168	-0.000124159				9.53336	-0.00107228				9.54564	-0.0199376				9.52972	-0.000233757				9.53564
																													9.33325	-0.000125715				9.55019	-0.0011441				9.56248	-0.0198972				9.54656	-0.000205946				9.55248
																													9.3497	-0.000127857				9.56703	-0.00118045				9.57931	-0.0198664				9.56339	-0.000149717				9.56931
																													9.36614	-0.000127091				9.58386	-0.00119496				9.59614	-0.0198376				9.58023	-0.000106554				9.58614
																													9.38259	-0.000120256				9.6007	-0.00119835				9.61298	-0.0198117				9.59706	-7.99149e-05				9.60298
																													9.39904	-0.000111093				9.61753	-0.00119993				9.62981	-0.0197881				9.6139	-6.39501e-05				9.61981
																													9.41549	-0.00010524				9.63437	-0.00120182				9.64665	-0.0197683				9.63073	-5.7244e-05				9.63665
																													9.43194	-0.000103889				9.6512	-0.00120677				9.66348	-0.0197559				9.64757	-7.1335e-05				9.65348
																													9.44838	-0.000103204				9.66804	-0.00119391				9.68032	-0.0197512				9.6644	-7.64968e-05				9.67032
																													9.46483	-9.94446e-05				9.68487	-0.00117679				9.69715	-0.0197692				9.68124	-6.2161e-05				9.68715
																													9.48128	-9.46563e-05				9.7017	-0.00115221				9.71399	-0.0197754				9.69807	-5.03014e-05				9.70399
																													9.49773	-9.21834e-05				9.71854	-0.00106762				9.73082	-0.0197682				9.7149	-4.35065e-05				9.72082
																													9.51418	-9.35488e-05				9.73537	-0.000998409				9.74766	-0.0197394				9.73174	-4.43091e-05				9.73766
																													9.53062	-0.000102718				9.75221	-0.000954727				9.76449	-0.0196777				9.74857	-8.73009e-05				9.75449
																													9.54707	-0.000116258				9.76904	-0.000931583				9.78132	-0.0196312				9.76541	-0.000126211				9.77132
																													9.56352	-0.000123311				9.78588	-0.000924536				9.79816	-0.0196013				9.78224	-0.000106298				9.78816
																													9.57997	-0.000121936				9.80271	-0.000951959				9.81499	-0.0195884				9.79908	-7.72173e-05				9.80499
																													9.59642	-0.000116997				9.81955	-0.00098438				9.83183	-0.0196018				9.81591	-3.23794e-05				9.82183
																													9.61286	-0.000110672				9.83638	-0.00100026				9.84866	-0.019604				9.83275	1.65814e-06				9.83866
																													9.62931	-0.000102882				9.85322	-0.00100879				9.8655	-0.0196				9.84958	1.71689e-05				9.8555
																													9.64576	-9.41702e-05				9.87005	-0.00101801				9.88233	-0.0195932				9.86642	1.93309e-05				9.87233
																													9.66221	-8.66274e-05				9.88689	-0.00106178				9.89917	-0.0195855				9.88325	8.31441e-06				9.88917
																													9.67865	-8.26755e-05				9.90372	-0.00108401				9.916	-0.0195786				9.90008	-1.6194e-06				9.906
																													9.6951	-8.41485e-05				9.92055	-0.00109753				9.93284	-0.0195762				9.91692	-9.27375e-06				9.92284
																													9.71155	-9.3137e-05				9.93739	-0.00110839				9.94967	-0.0196066				9.93375	-1.71484e-05				9.93967
																													9.728	-0.000106556				9.95422	-0.00112144				9.96651	-0.0196123				9.95059	-2.89842e-05				9.9565
																													9.74445	-0.000115289				9.97106	-0.00113708				9.98334	-0.0195863				9.96742	-5.35624e-05				9.97334
																													9.76089	-0.000117468				9.98789	-0.00115592				10.0002	-0.0195605				9.98426	-0.000166955				9.99017
																													9.77734	-0.000117915				10.0047	-0.00118749				10.017	-0.01954				10.0011	-0.000257852				10.007
																													9.79379	-0.000120037				10.0216	-0.00119584				10.0338	-0.0195238				10.0179	-0.000296126				10.0238
																													9.81024	-0.000124679				10.0384	-0.00117645				10.0507	-0.0195152				10.0348	-0.000262565				10.0407
																													9.82669	-0.000125549				10.0552	-0.00112565				10.0675	-0.0194944				10.0516	-0.000207184				10.0575
																													9.84313	-0.000120884				10.0721	-0.00104768				10.0843	-0.0194591				10.0684	-0.00015946				10.0743
																													9.85958	-0.000117451				10.0889	-0.000989365				10.1012	-0.0194238				10.0853	-0.000125083				10.0912
																													9.87603	-0.000120982				10.1057	-0.00095293				10.118	-0.0193933				10.1021	-0.000103834				10.108
																													9.89248	-0.000138586				10.1226	-0.000929557				10.1349	-0.0193687				10.1189	-9.14289e-05				10.1249
																													9.90893	-0.000159398				10.1394	-0.000906544				10.1517	-0.0193493				10.1358	-8.66881e-05				10.1417
																													9.92537	-0.000164893				10.1562	-0.000890669				10.1685	-0.0193358				10.1526	-9.57947e-05				10.1585
																													9.94182	-0.000157378				10.1731	-0.000881858				10.1854	-0.0193466				10.1694	-0.000108803				10.1754
																													9.95827	-0.000144821				10.1899	-0.000884246				10.2022	-0.0193597				10.1863	-0.000110867				10.1922
																													9.97472	-0.00013251				10.2067	-0.000954114				10.219	-0.0193731				10.2031	-4.7313e-05				10.209
																													9.99117	-0.000124809				10.2236	-0.00106304				10.2359	-0.0193984				10.2199	1.80057e-05				10.2259
																													10.0076	-0.000122225				10.2404	-0.00119081				10.2527	-0.0193995				10.2368	6.76033e-05				10.2427
																													10.0241	-0.000125302				10.2572	-0.00127818				10.2695	-0.019388				10.2536	9.9588e-05				10.2595
																													10.0405	-0.000136006				10.2741	-0.00133293				10.2864	-0.0193773				10.2704	0.000119372				10.2764
																													10.057	-0.000147868				10.2909	-0.00137482				10.3032	-0.0193668				10.2873	0.000131178				10.2932
																													10.0734	-0.00015546				10.3077	-0.00138367				10.32	-0.0193407				10.3041	0.000136608				10.31
																													10.0899	-0.000160299				10.3246	-0.00139058				10.3369	-0.0193111				10.3209	0.000125474				10.3269
																													10.1063	-0.000161922				10.3414	-0.0014018				10.3537	-0.0192936				10.3378	0.000108978				10.3437
																													10.1227	-0.000161007				10.3583	-0.0014285				10.3705	-0.0192861				10.3546	0.000103305				10.3605
																													10.1392	-0.000159704				10.3751	-0.00145825				10.3874	-0.0192856				10.3715	0.000103621				10.3774
																													10.1556	-0.00015855				10.3919	-0.00149288				10.4042	-0.0192623				10.3883	0.000104263				10.3942
																													10.1721	-0.000155211				10.4088	-0.00148321				10.421	-0.0192382				10.4051	9.22744e-05				10.411
																													10.1885	-0.000148837				10.4256	-0.00147164				10.4379	-0.0192165				10.422	6.91419e-05				10.4279
																													10.205	-0.000141212				10.4424	-0.00146737				10.4547	-0.0191962				10.4388	2.39941e-05				10.4447
																													10.2214	-0.000133801				10.4593	-0.00149285				10.4715	-0.0191842				10.4556	-6.66269e-05				10.4615
																													10.2379	-0.000128146				10.4761	-0.00154654				10.4884	-0.0191753				10.4725	-0.00016512				10.4784
																													10.2543	-0.000125145				10.4929	-0.00159174				10.5052	-0.0191387				10.4893	-0.000201566				10.4952
																													10.2708	-0.000125057				10.5098	-0.00158769				10.522	-0.0190965				10.5061	-0.000206424				10.512
																													10.2872	-0.000127747				10.5266	-0.00156943				10.5389	-0.0190545				10.523	-0.000203139				10.5289
																													10.3037	-0.000132543				10.5434	-0.00156912				10.5557	-0.0190215				10.5398	-0.000198942				10.5457
																													10.3201	-0.00013913				10.5603	-0.00158251				10.5725	-0.0189975				10.5566	-0.000196401				10.5625
																													10.3366	-0.000146983				10.5771	-0.00159263				10.5894	-0.0189831				10.5735	-0.000195658				10.5794
																													10.353	-0.000155096				10.5939	-0.00159962				10.6062	-0.0190062				10.5903	-0.000200503				10.5962
																													10.3695	-0.000164248				10.6108	-0.00160951				10.6231	-0.0190263				10.6071	-0.000210472				10.6131
																													10.3859	-0.000176461				10.6276	-0.00159426				10.6399	-0.0189795				10.624	-0.00023237				10.6299
																													10.4024	-0.00018942				10.6444	-0.00158212				10.6567	-0.018897				10.6408	-0.000262906				10.6467
																													10.4188	-0.000197775				10.6613	-0.00157772				10.6736	-0.0188191				10.6576	-0.00029716				10.6636
																													10.4353	-0.000200936				10.6781	-0.00159098				10.6904	-0.0187791				10.6745	-0.000333814				10.6804
																													10.4517	-0.000201071				10.6949	-0.00158785				10.7072	-0.0187679				10.6913	-0.000369651				10.6972
																													10.4682	-0.000199086				10.7118	-0.00158142				10.7241	-0.0187745				10.7081	-0.000383134				10.7141
																													10.4846	-0.000194179				10.7286	-0.00161288				10.7409	-0.0187747				10.725	-0.000380358				10.7309
																													10.5011	-0.000185205				10.7454	-0.00166877				10.7577	-0.0187706				10.7418	-0.000367446				10.7477
																													10.5175	-0.000176097				10.7623	-0.00168358				10.7746	-0.0187658				10.7586	-0.000344746				10.7646
																													10.5339	-0.000170719				10.7791	-0.00161698				10.7914	-0.0187727				10.7755	-0.000315293				10.7814
																													10.5504	-0.000168669				10.796	-0.00157346				10.8082	-0.0187819				10.7923	-0.000278782				10.7982
																													10.5668	-0.000166184				10.8128	-0.00155994				10.8251	-0.0187777				10.8092	-0.000226699				10.8151
																													10.5833	-0.000161069				10.8296	-0.00158195				10.8419	-0.0187603				10.826	-0.000176672				10.8319
																													10.5997	-0.000155747				10.8465	-0.00163891				10.8587	-0.0187423				10.8428	-0.000137138				10.8487
																													10.6162	-0.000152873				10.8633	-0.00172237				10.8756	-0.0187276				10.8597	-0.000111112				10.8656
																													10.6326	-0.000152873				10.8801	-0.00178722				10.8924	-0.0187153				10.8765	-0.000109541				10.8824
																													10.6491	-0.000154629				10.897	-0.00185113				10.9092	-0.0187046				10.8933	-0.000128849				10.8992
																													10.6655	-0.000157495				10.9138	-0.00193925				10.9261	-0.0186952				10.9102	-0.000186837				10.9161
																													10.682	-0.000162783				10.9306	-0.00200785				10.9429	-0.0186905				10.927	-0.000229879				10.9329
																													10.6984	-0.000174787				10.9475	-0.00204773				10.9597	-0.018689				10.9438	-0.000257208				10.9497
																													10.7149	-0.000182229				10.9643	-0.00207532				10.9766	-0.0186876				10.9607	-0.000275373				10.9666
																													10.7313	-0.0001756				10.9811	-0.0020943				10.9934	-0.0186784				10.9775	-0.000290104				10.9834
																													10.7478	-0.000162934				10.998	-0.00208728				11.0102	-0.0186667				10.9943	-0.000298557				11.0002
																													10.7642	-0.000152059				11.0148	-0.00207038				11.0271	-0.0186554				11.0112	-0.000303511				11.0171
																													10.7807	-0.000145486				11.0316	-0.00204758				11.0439	-0.0186418				11.028	-0.000310301				11.0339
																													10.7971	-0.000144313				11.0485	-0.00200992				11.0608	-0.0186029				11.0448	-0.000320553				11.0508
																													10.8136	-0.000148918				11.0653	-0.00198854				11.0776	-0.0185555				11.0617	-0.000346555				11.0676
																													10.83	-0.000157238				11.0821	-0.00198373				11.0944	-0.0185178				11.0785	-0.000365798				11.0844
																													10.8465	-0.000166089				11.099	-0.00200526				11.1113	-0.0184896				11.0953	-0.000378035				11.1013
																													10.8629	-0.000171089				11.1158	-0.00203391				11.1281	-0.0184677				11.1122	-0.000392776				11.1181
																													10.8794	-0.000170162				11.1326	-0.0020621				11.1449	-0.0184554				11.129	-0.000434637				11.1349
																													10.8958	-0.000165877				11.1495	-0.00212188				11.1618	-0.018469				11.1458	-0.000458335				11.1518
																													10.9123	-0.000161278				11.1663	-0.00217825				11.1786	-0.0184459				11.1627	-0.000444341				11.1686
																													10.9287	-0.000157125				11.1831	-0.00212628				11.1954	-0.0184216				11.1795	-0.000405109				11.1854
																													10.9451	-0.000151586				11.2	-0.00205497				11.2123	-0.0184109				11.1963	-0.000377001				11.2023
																													10.9616	-0.000144186				11.2168	-0.00200033				11.2291	-0.0184144				11.2132	-0.000360401				11.2191
																													10.978	-0.00013896				11.2336	-0.00198392				11.2459	-0.0184562				11.23	-0.00035208				11.2359
																													10.9945	-0.000138796				11.2505	-0.00199629				11.2628	-0.018443				11.2468	-0.000356531				11.2528
																													11.0109	-0.000138011				11.2673	-0.00203625				11.2796	-0.0183789				11.2637	-0.000392979				11.2696
																													11.0274	-0.000131791				11.2842	-0.002098				11.2964	-0.0182985				11.2805	-0.000420824				11.2864
																													11.0438	-0.00012373				11.301	-0.00215311				11.3133	-0.0182428				11.2974	-0.00043479				11.3033
																													11.0603	-0.00011727				11.3178	-0.0021359				11.3301	-0.0182081				11.3142	-0.00041514				11.3201
																													11.0767	-0.000113541				11.3347	-0.00210512				11.3469	-0.0181879				11.331	-0.000396912				11.3369
																													11.0932	-0.00011355				11.3515	-0.00207604				11.3638	-0.0181502				11.3479	-0.000383981				11.3538
																													11.1096	-0.000117565				11.3683	-0.00207289				11.3806	-0.0181121				11.3647	-0.000373005				11.3706
																													11.1261	-0.000125159				11.3852	-0.00209303				11.3974	-0.0180812				11.3815	-0.000365467				11.3874
																													11.1425	-0.000133666				11.402	-0.00215259				11.4143	-0.018064				11.3984	-0.000363403				11.4043
																													11.159	-0.000139544				11.4188	-0.00219398				11.4311	-0.01806				11.4152	-0.000368262				11.4211
																													11.1754	-0.000143279				11.4357	-0.00216029				11.4479	-0.0180982				11.432	-0.000401576				11.4379
																													11.1919	-0.000147964				11.4525	-0.00211697				11.4648	-0.018168				11.4489	-0.000413145				11.4548
																													11.2083	-0.000156947				11.4693	-0.00206035				11.4816	-0.0181729				11.4657	-0.000388743				11.4716
																													11.2248	-0.000168221				11.4862	-0.00202109				11.4984	-0.0181492				11.4825	-0.000346801				11.4884
																													11.2412	-0.000172245				11.503	-0.00200482				11.5153	-0.0181237				11.4994	-0.000310856				11.5053
																													11.2577	-0.000168627				11.5198	-0.0020108				11.5321	-0.0181014				11.5162	-0.00028657				11.5221
																													11.2741	-0.000162949				11.5367	-0.0020812				11.549	-0.018085				11.533	-0.000271221				11.539
																													11.2906	-0.000156411				11.5535	-0.00207997				11.5658	-0.0180736				11.5499	-0.000262497				11.5558
																													11.307	-0.000147837				11.5703	-0.0020531				11.5826	-0.0180717				11.5667	-0.000261607				11.5726
																													11.3234	-0.000137461				11.5872	-0.00203114				11.5995	-0.0180674				11.5835	-0.000295764				11.5895
																													11.3399	-0.000125726				11.604	-0.00201469				11.6163	-0.0180598				11.6004	-0.000325755				11.6063
																													11.3563	-0.000115464				11.6208	-0.00200282				11.6331	-0.0180487				11.6172	-0.000349683				11.6231
																													11.3728	-0.000111577				11.6377	-0.00199963				11.65	-0.0180393				11.634	-0.000387972				11.64
																													11.3892	-0.000108957				11.6545	-0.00200405				11.6668	-0.0180286				11.6509	-0.000430531				11.6568
																													11.4057	-0.000103059				11.6713	-0.0020255				11.6836	-0.0179896				11.6677	-0.000366869				11.6736
																													11.4221	-9.71537e-05				11.6882	-0.00206828				11.7005	-0.0179337				11.6845	-0.000299902				11.6905
																													11.4386	-9.31746e-05				11.705	-0.00219061				11.7173	-0.0178868				11.7014	-0.000256452				11.7073
																													11.455	-9.28152e-05				11.7219	-0.0022237				11.7341	-0.0178609				11.7182	-0.000230004				11.7241
																													11.4715	-9.7106e-05				11.7387	-0.00215565				11.751	-0.0178506				11.7351	-0.000214314				11.741
																													11.4879	-9.93148e-05				11.7555	-0.00210605				11.7678	-0.0178541				11.7519	-0.000207783				11.7578
																													11.5044	-9.71197e-05				11.7724	-0.00208309				11.7846	-0.017847				11.7687	-0.000213747				11.7746
																													11.5208	-9.33283e-05				11.7892	-0.00208325				11.8015	-0.0178171				11.7856	-0.000255104				11.7915
																													11.5373	-8.86386e-05				11.806	-0.00210559				11.8183	-0.0177849				11.8024	-0.000261633				11.8083
																													11.5537	-8.51392e-05				11.8229	-0.00215898				11.8351	-0.0177608				11.8192	-0.000225797				11.8251
																													11.5702	-8.40625e-05				11.8397	-0.00215839				11.852	-0.0177448				11.8361	-0.00019261				11.842
																													11.5866	-8.57264e-05				11.8565	-0.00214476				11.8688	-0.0177511				11.8529	-0.00016651				11.8588
																													11.6031	-8.98825e-05				11.8734	-0.00213033				11.8856	-0.0177719				11.8697	-0.000145124				11.8756
																													11.6195	-9.29927e-05				11.8902	-0.00212826				11.9025	-0.0177805				11.8866	-0.000118589				11.8925
																													11.636	-9.2966e-05				11.907	-0.00213678				11.9193	-0.0177552				11.9034	-0.000100073				11.9093
																													11.6524	-9.24301e-05				11.9239	-0.00215864				11.9361	-0.0177225				11.9202	-9.31272e-05				11.9261
																													11.6689	-9.38156e-05				11.9407	-0.00218268				11.953	-0.0177				11.9371	-9.4483e-05				11.943
																													11.6853	-9.88602e-05				11.9575	-0.00220618				11.9698	-0.0176858				11.9539	-0.000102828				11.9598
																													11.7018	-0.000109001				11.9744	-0.0022184				11.9867	-0.017676				11.9707	-9.6075e-05				11.9767
																													11.7182	-0.000125397				11.9912	-0.0021782				12.0035	-0.0176716				11.9876	-8.90893e-05				11.9935
																													11.7346	-0.000143212				12.008	-0.00214176				12.0203	-0.0176567				12.0044	-8.47165e-05				12.0103
																													11.7511	-0.000153942				12.0249	-0.00212001				12.0372	-0.0176276				12.0212	-8.55431e-05				12.0272
																													11.7675	-0.000156992				12.0417	-0.00210861				12.054	-0.0176026				12.0381	-0.000119067				12.044
																													11.784	-0.000157959				12.0585	-0.00211159				12.0708	-0.0175831				12.0549	-0.000148442				12.0608
																													11.8004	-0.000160793				12.0754	-0.00214358				12.0877	-0.0175745				12.0717	-0.000170909				12.0777
																													11.8169	-0.000163242				12.0922	-0.00209408				12.1045	-0.0175829				12.0886	-0.000193465				12.0945
																													11.8333	-0.000161293				12.109	-0.00191557				12.1213	-0.0176036				12.1054	-0.0001906				12.1113
																													11.8498	-0.00015674				12.1259	-0.00178151				12.1382	-0.0176163				12.1222	-0.000156682				12.1282
																													11.8662	-0.000153414				12.1427	-0.00169485				12.155	-0.0176205				12.1391	-0.000129916				12.145
																													11.8827	-0.000154461				12.1596	-0.00161061				12.1718	-0.0176103				12.1559	-0.000114214				12.1618
																													11.8991	-0.000161239				12.1764	-0.00155589				12.1887	-0.0175966				12.1727	-0.00010573				12.1787
																													11.9156	-0.000168366				12.1932	-0.00152603				12.2055	-0.0175831				12.1896	-0.000103123				12.1955
																													11.932	-0.000172732				12.2101	-0.00151215				12.2223	-0.0175678				12.2064	-0.000107594				12.2123
																													11.9485	-0.000175934				12.2269	-0.00142532				12.2392	-0.0175344				12.2233	-0.000126377				12.2292
																													11.9649	-0.000178895				12.2437	-0.00134745				12.256	-0.0175048				12.2401	-0.000157171				12.246
																													11.9814	-0.000182369				12.2606	-0.00129644				12.2728	-0.0174858				12.2569	-0.0002043				12.2628
																													11.9978	-0.0001843				12.2774	-0.00126166				12.2897	-0.0174722				12.2738	-0.000208189				12.2797
																													12.0143	-0.000181194				12.2942	-0.00121821				12.3065	-0.0174397				12.2906	-0.000187992				12.2965
																													12.0307	-0.000175891				12.3111	-0.00116124				12.3233	-0.0173912				12.3074	-0.000165243				12.3133
																													12.0472	-0.000172141				12.3279	-0.0011254				12.3402	-0.0173511				12.3243	-0.000137254				12.3302
																													12.0636	-0.000169138				12.3447	-0.00110814				12.357	-0.0173223				12.3411	-5.74378e-05				12.347
																													12.0801	-0.000163254				12.3616	-0.00110543				12.3738	-0.0173037				12.3579	3.82864e-05				12.3638
																													12.0965	-0.000156217				12.3784	-0.00110724				12.3907	-0.0173174				12.3748	0.000103582				12.3807
																													12.1129	-0.000151992				12.3952	-0.00109601				12.4075	-0.0173352				12.3916	0.000130786				12.3975
																													12.1294	-0.000151758				12.4121	-0.00108108				12.4244	-0.0173358				12.4084	0.000131031				12.4143
																													12.1458	-0.000154211				12.4289	-0.00106403				12.4412	-0.0173295				12.4253	9.90098e-05				12.4312
																													12.1623	-0.000157271				12.4457	-0.00103348				12.458	-0.0173234				12.4421	2.83984e-05				12.448
																													12.1787	-0.000160817				12.4626	-0.000970102				12.4749	-0.0173193				12.4589	4.9449e-05				12.4649
																													12.1952	-0.000165307				12.4794	-0.00087719				12.4917	-0.017326				12.4758	0.000111622				12.4817
																													12.2116	-0.000169877				12.4962	-0.000815927				12.5085	-0.0173271				12.4926	0.00016088				12.4985
																													12.2281	-0.00017342				12.5131	-0.000783358				12.5254	-0.0173246				12.5094	0.000192057				12.5154
																													12.2445	-0.00017579				12.5299	-0.000771618				12.5422	-0.0173208				12.5263	0.000210802				12.5322
																													12.261	-0.000170795				12.5467	-0.000766717				12.559	-0.0173167				12.5431	0.000221179				12.549
																													12.2774	-0.00015351				12.5636	-0.000775494				12.5759	-0.0172904				12.5599	0.000214892				12.5659
																													12.2939	-0.000132411				12.5804	-0.000797773				12.5927	-0.0172572				12.5768	0.000153616				12.5827
																													12.3103	-0.000122977				12.5972	-0.000855207				12.6095	-0.0172295				12.5936	0.000102609				12.5995
																													12.3268	-0.000131538				12.6141	-0.000904631				12.6264	-0.0172064				12.6104	6.58883e-05				12.6164
																													12.3432	-0.000148558				12.6309	-0.000950771				12.6432	-0.017185				12.6273	3.2044e-05				12.6332
																													12.3597	-0.000161243				12.6478	-0.00105026				12.66	-0.0171639				12.6441	3.06868e-05				12.65
																													12.3761	-0.000165919				12.6646	-0.00112715				12.6769	-0.0171369				12.661	6.22601e-05				12.6669
																													12.3926	-0.000165131				12.6814	-0.00117116				12.6937	-0.0171131				12.6778	9.04338e-05				12.6837
																													12.409	-0.000161878				12.6983	-0.00119767				12.7105	-0.0171044				12.6946	0.000110116				12.7005
																													12.4255	-0.000159303				12.7151	-0.00121212				12.7274	-0.0171049				12.7115	0.000121225				12.7174
																													12.4419	-0.000159728				12.7319	-0.00119654				12.7442	-0.0170918				12.7283	0.000109454				12.7342
																													12.4584	-0.000164305				12.7488	-0.0011331				12.761	-0.017074				12.7451	8.32583e-05				12.751
																													12.4748	-0.000171322				12.7656	-0.00108952				12.7779	-0.0170628				12.762	7.21532e-05				12.7679
																													12.4913	-0.000174942				12.7824	-0.00106866				12.7947	-0.0170567				12.7788	7.05728e-05				12.7847
																													12.5077	-0.000172178				12.7993	-0.00107634				12.8115	-0.0170504				12.7956	7.83108e-05				12.8015
																													12.5241	-0.000165584				12.8161	-0.00113451				12.8284	-0.0170455				12.8125	0.000126456				12.8184
																													12.5406	-0.000157286				12.8329	-0.00122537				12.8452	-0.0170591				12.8293	0.00016665				12.8352
																													12.557	-0.000148096				12.8498	-0.00130375				12.862	-0.0170608				12.8461	0.000191236				12.852
																													12.5735	-0.000139753				12.8666	-0.00137353				12.8789	-0.0170568				12.863	0.000204381				12.8689
																													12.5899	-0.000134501				12.8834	-0.00143997				12.8957	-0.017051				12.8798	0.000197706				12.8857
																													12.6064	-0.0001342				12.9003	-0.00150694				12.9126	-0.0170464				12.8966	0.000169114				12.9026
																													12.6228	-0.000138684				12.9171	-0.0015038				12.9294	-0.0170137				12.9135	0.000184786				12.9194
																													12.6393	-0.000146568				12.9339	-0.00145364				12.9462	-0.0169803				12.9303	0.00021812				12.9362
																													12.6557	-0.000159051				12.9508	-0.00142616				12.9631	-0.0169533				12.9471	0.000244085				12.9531
																													12.6722	-0.00017682				12.9676	-0.00142408				12.9799	-0.0169365				12.964	0.000259954				12.9699
																													12.6886	-0.00018897				12.9844	-0.00146019				12.9967	-0.0169271				12.9808	0.000269009				12.9867
																													12.7051	-0.00019041				13.0013	-0.00149194				13.0136	-0.0169234				12.9976	0.000272631				13.0036
																													12.7215	-0.000189871				13.0181	-0.0015118				13.0304	-0.0169212				13.0145	0.000269263				13.0204
																													12.738	-0.000193325				13.0349	-0.00152434				13.0472	-0.0168975				13.0313	0.00025106				13.0372
																													12.7544	-0.000205407				13.0518	-0.00153864				13.0641	-0.0168374				13.0481	0.000248514				13.0541
																													12.7709	-0.000226252				13.0686	-0.00155849				13.0809	-0.0167861				13.065	0.000251159				13.0709
																													12.7873	-0.000242666				13.0855	-0.00156362				13.0977	-0.0167495				13.0818	0.00025639				13.0877
																													12.8038	-0.000250268				13.1023	-0.00156623				13.1146	-0.0167236				13.0986	0.000271709				13.1046
																													12.8202	-0.000255295				13.1191	-0.00156244				13.1314	-0.0167151				13.1155	0.000287986				13.1214
																													12.8367	-0.000259411				13.136	-0.00149962				13.1482	-0.0167283				13.1323	0.000299117				13.1382
																													12.8531	-0.000261874				13.1528	-0.00145067				13.1651	-0.0167253				13.1492	0.000305602				13.1551
																													12.8696	-0.000263281				13.1696	-0.00143781				13.1819	-0.016682				13.166	0.000306393				13.1719
																													12.886	-0.000264988				13.1865	-0.00145459				13.1987	-0.0166186				13.1828	0.000281826				13.1887
																													12.9025	-0.000268555				13.2033	-0.00152579				13.2156	-0.0165678				13.1997	0.000271012				13.2056
																													12.9189	-0.000278798				13.2201	-0.00157917				13.2324	-0.0165234				13.2165	0.000266055				13.2224
																													12.9353	-0.000298105				13.237	-0.00162128				13.2492	-0.0164958				13.2333	0.000263158				13.2392
																													12.9518	-0.000321168				13.2538	-0.00174399				13.2661	-0.0164818				13.2502	0.000262999				13.2561
																													12.9682	-0.000334827				13.2706	-0.00189302				13.2829	-0.0164847				13.267	0.000277035				13.2729
																													12.9847	-0.000331151				13.2875	-0.00195363				13.2997	-0.0164933				13.2838	0.000288754				13.2897
																													13.0011	-0.000316556				13.3043	-0.00198649				13.3166	-0.0165167				13.3007	0.000297283				13.3066
																													13.0176	-0.00030067				13.3211	-0.00201116				13.3334	-0.0165447				13.3175	0.000308179				13.3234
																													13.034	-0.000287412				13.338	-0.00203901				13.3503	-0.0165135				13.3343	0.00031591				13.3403
																													13.0505	-0.000276126				13.3548	-0.00204156				13.3671	-0.016426				13.3512	0.000320965				13.3571
																													13.0669	-0.000265791				13.3716	-0.00202402				13.3839	-0.0163635				13.368	0.000326073				13.3739
																													13.0834	-0.00025775				13.3885	-0.00199787				13.4008	-0.0163279				13.3848	0.00032992				13.3908
																													13.0998	-0.000254118				13.4053	-0.00196717				13.4176	-0.0163172				13.4017	0.000327443				13.4076
																													13.1163	-0.000259917				13.4221	-0.00194345				13.4344	-0.0163163				13.4185	0.000316045				13.4244
																													13.1327	-0.000273942				13.439	-0.00193032				13.4513	-0.016295				13.4353	0.000262712				13.4413
																													13.1492	-0.000287164				13.4558	-0.00192649				13.4681	-0.0162361				13.4522	0.000200356				13.4581
																													13.1656	-0.000296071				13.4726	-0.00194718				13.4849	-0.0161782				13.469	0.000168927				13.4749
																													13.1821	-0.000301965				13.4895	-0.00198479				13.5018	-0.0161064				13.4858	0.000185041				13.4918
																													13.1985	-0.000305468				13.5063	-0.00202085				13.5186	-0.0160456				13.5027	0.000219336				13.5086
																													13.215	-0.000307032				13.5231	-0.00205691				13.5354	-0.0160012				13.5195	0.000240353				13.5254
																													13.2314	-0.000307744				13.54	-0.00209499				13.5523	-0.0159666				13.5363	0.000249024				13.5423
																													13.2479	-0.000306707				13.5568	-0.00214068				13.5691	-0.0159258				13.5532	0.00024552				13.5591
																													13.2643	-0.000299937				13.5737	-0.00212145				13.5859	-0.0158666				13.57	0.000224822				13.5759
																													13.2808	-0.000286962				13.5905	-0.00207814				13.6028	-0.0158315				13.5869	0.000180994				13.5928
																													13.2972	-0.000273976				13.6073	-0.0020448				13.6196	-0.0158189				13.6037	0.000150184				13.6096
																													13.3136	-0.0002648				13.6242	-0.00202474				13.6364	-0.0158295				13.6205	0.000139487				13.6264
																													13.3301	-0.000258565				13.641	-0.00201401				13.6533	-0.0158421				13.6374	0.000135101				13.6433
																													13.3465	-0.000254361				13.6578	-0.00201418				13.6701	-0.0158408				13.6542	0.000131685				13.6601
																													13.363	-0.000252486				13.6747	-0.00202266				13.6869	-0.015834				13.671	0.000128473				13.6769
																													13.3794	-0.000254173				13.6915	-0.00204377				13.7038	-0.0158331				13.6879	0.000124222				13.6938
																													13.3959	-0.000262834				13.7083	-0.00207684				13.7206	-0.0158374				13.7047	0.000114027				13.7106
																													13.4123	-0.00028068				13.7252	-0.00210614				13.7374	-0.0158389				13.7215	7.42568e-05				13.7274
																													13.4288	-0.000300733				13.742	-0.00216638				13.7543	-0.0157722				13.7384	5.7566e-05				13.7443
																													13.4452	-0.000317329				13.7588	-0.00222589				13.7711	-0.0156828				13.7552	5.3284e-05				13.7611
																													13.4617	-0.000330938				13.7757	-0.00226622				13.7879	-0.0156136				13.772	4.78861e-05				13.7779
																													13.4781	-0.000337833				13.7925	-0.00231121				13.8048	-0.0155712				13.7889	3.55942e-05				13.7948
																													13.4946	-0.000337179				13.8093	-0.00235885				13.8216	-0.0155477				13.8057	-1.9651e-05				13.8116
																													13.511	-0.000334679				13.8262	-0.00237643				13.8385	-0.0155508				13.8225	-3.60907e-05				13.8285
																													13.5275	-0.000333498				13.843	-0.00238171				13.8553	-0.015616				13.8394	-2.39783e-05				13.8453
																													13.5439	-0.00033451				13.8598	-0.00239399				13.8721	-0.0156537				13.8562	-4.71048e-06				13.8621
																													13.5604	-0.000340954				13.8767	-0.00241457				13.889	-0.01565				13.873	1.12053e-05				13.879
																													13.5768	-0.000347847				13.8935	-0.00245132				13.9058	-0.0156367				13.8899	1.58344e-05				13.8958
																													13.5933	-0.000348825				13.9103	-0.00244493				13.9226	-0.015624				13.9067	9.77969e-06				13.9126
																													13.6097	-0.000346728				13.9272	-0.00243375				13.9395	-0.0156134				13.9235	-1.88474e-05				13.9295
																													13.6262	-0.000347242				13.944	-0.00243265				13.9563	-0.0156181				13.9404	-1.22925e-05				13.9463
																													13.6426	-0.000352103				13.9608	-0.00243542				13.9731	-0.015656				13.9572	-4.15476e-06				13.9631
																													13.6591	-0.00035348				13.9777	-0.00240567				13.99	-0.0157002				13.974	-6.20328e-07				13.98
																													13.6755	-0.000344452				13.9945	-0.00234231				14.0068	-0.0157016				13.9909	-5.45066e-06				13.9968
																													13.692	-0.000328702				14.0114	-0.00225999				14.0236	-0.0156699				14.0077	-2.7698e-05				14.0136
																													13.7084	-0.000312604				14.0282	-0.00214787				14.0405	-0.0156405				14.0246	-9.49912e-05				14.0305
																													13.7248	-0.000299425				14.045	-0.0020563				14.0573	-0.0156245				14.0414	-0.000138772				14.0473
																													13.7413	-0.000291963				14.0619	-0.00192547				14.0741	-0.015616				14.0582	-0.000140912				14.0641
																													13.7577	-0.000291271				14.0787	-0.00180424				14.091	-0.0155922				14.0751	-0.000108724				14.081
																													13.7742	-0.000294579				14.0955	-0.00171586				14.1078	-0.0155528				14.0919	-7.29313e-05				14.0978
																													13.7906	-0.0003003				14.1124	-0.00166895				14.1246	-0.0155174				14.1087	-3.87892e-05				14.1146
																													13.8071	-0.000307291				14.1292	-0.00165177				14.1415	-0.0155068				14.1256	-1.17964e-05				14.1315
																													13.8235	-0.000313371				14.146	-0.00165994				14.1583	-0.015511				14.1424	5.39321e-06				14.1483
																													13.84	-0.000317445				14.1629	-0.0016471				14.1751	-0.0154878				14.1592	1.56507e-05				14.1651
																													13.8564	-0.000316642				14.1797	-0.00162071				14.192	-0.0154309				14.1761	2.14808e-05				14.182
																													13.8729	-0.000310799				14.1965	-0.00156786				14.2088	-0.015371				14.1929	3.63616e-05				14.1988
																													13.8893	-0.000306601				14.2134	-0.00152053				14.2256	-0.0153124				14.2097	4.70105e-05				14.2156
																													13.9058	-0.00030925				14.2302	-0.0014776				14.2425	-0.0152518				14.2266	5.25265e-05				14.2325
																													13.9222	-0.000315427				14.247	-0.00140652				14.2593	-0.0151999				14.2434	4.82944e-05				14.2493
																													13.9387	-0.000315865				14.2639	-0.00132061				14.2762	-0.0151656				14.2602	2.30484e-05				14.2662
																													13.9551	-0.000306414				14.2807	-0.00124638				14.293	-0.0151459				14.2771	5.17351e-05				14.283
																													13.9716	-0.00029311				14.2975	-0.00118179				14.3098	-0.0151516				14.2939	0.000114811				14.2998
																													13.988	-0.000284754				14.3144	-0.00111707				14.3267	-0.0151462				14.3107	0.000177216				14.3167
																													14.0045	-0.000286965				14.3312	-0.00107331				14.3435	-0.0150664				14.3276	0.000225786				14.3335
																													14.0209	-0.000301978				14.348	-0.001048				14.3603	-0.0149872				14.3444	0.000259442				14.3503
																													14.0374	-0.000325161				14.3649	-0.00104186				14.3772	-0.0149194				14.3612	0.00028426				14.3672
																													14.0538	-0.000342084				14.3817	-0.0011118				14.394	-0.0148682				14.3781	0.000313297				14.384
																													14.0703	-0.000347212				14.3985	-0.00117827				14.4108	-0.0148409				14.3949	0.000338827				14.4008
																													14.0867	-0.000347521				14.4154	-0.00123085				14.4277	-0.01483				14.4117	0.000354083				14.4177
																													14.1032	-0.00034923				14.4322	-0.00125326				14.4445	-0.0148246				14.4286	0.000361471				14.4345
																													14.1196	-0.000354158				14.449	-0.00115855				14.4613	-0.0148225				14.4454	0.000359762				14.4513
																													14.136	-0.000360844				14.4659	-0.0010579				14.4782	-0.0148249				14.4622	0.000347717				14.4682
																													14.1525	-0.000367315				14.4827	-0.000997839				14.495	-0.0147947				14.4791	0.000337066				14.485
																													14.1689	-0.000372776				14.4996	-0.00097108				14.5118	-0.0147553				14.4959	0.000322072				14.5018
																													14.1854	-0.000377007				14.5164	-0.000995775				14.5287	-0.014728				14.5128	0.000303045				14.5187
																													14.2018	-0.000377086				14.5332	-0.0010613				14.5455	-0.0147113				14.5296	0.000281445				14.5355
																													14.2183	-0.000370788				14.5501	-0.00112873				14.5623	-0.0147064				14.5464	0.000280678				14.5523
																													14.2347	-0.000356911				14.5669	-0.00117273				14.5792	-0.0147034				14.5633	0.00034661				14.5692
																													14.2512	-0.000335552				14.5837	-0.00115131				14.596	-0.0146885				14.5801	0.000481476				14.586
																													14.2676	-0.000316672				14.6006	-0.00112218				14.6128	-0.0146384				14.5969	0.000589533				14.6028
																													14.2841	-0.000307624				14.6174	-0.00110988				14.6297	-0.0145997				14.6138	0.000681519				14.6197
																													14.3005	-0.000309921				14.6342	-0.00110407				14.6465	-0.0145748				14.6306	0.000767469				14.6365
																													14.317	-0.000327886				14.6511	-0.00104643				14.6633	-0.0145652				14.6474	0.000828464				14.6533
																													14.3334	-0.000346934				14.6679	-0.000980246				14.6802	-0.0145996				14.6643	0.00087398				14.6702
																													14.3499	-0.000357143				14.6847	-0.000927244				14.697	-0.0146271				14.6811	0.000906738				14.687
																													14.3663	-0.000364586				14.7016	-0.000890542				14.7138	-0.0146043				14.6979	0.000925754				14.7038
																													14.3828	-0.000372878				14.7184	-0.000864713				14.7307	-0.0145736				14.7148	0.000935198				14.7207
																													14.3992	-0.000375726				14.7352	-0.000847488				14.7475	-0.0145386				14.7316	0.000936061				14.7375
																													14.4157	-0.00036872				14.7521	-0.000866586				14.7644	-0.0145122				14.7484	0.000927411				14.7544
																													14.4321	-0.000359272				14.7689	-0.000917225				14.7812	-0.014492				14.7653	0.000914611				14.7712
																													14.4486	-0.000352385				14.7857	-0.00102498				14.798	-0.0144624				14.7821	0.000897807				14.788
																													14.465	-0.000348533				14.8026	-0.00116744				14.8149	-0.0144152				14.7989	0.000863406				14.8049
																													14.4815	-0.000347215				14.8194	-0.00119421				14.8317	-0.0143759				14.8158	0.000837798				14.8217
																													14.4979	-0.000347793				14.8362	-0.00111909				14.8485	-0.014345				14.8326	0.000819232				14.8385
																													14.5143	-0.000349953				14.8531	-0.00105769				14.8654	-0.0143195				14.8494	0.000782197				14.8554
																													14.5308	-0.000351854				14.8699	-0.00102159				14.8822	-0.0142999				14.8663	0.000714282				14.8722
																													14.5472	-0.000347728				14.8867	-0.00100186				14.899	-0.0142881				14.8831	0.000664785				14.889
																													14.5637	-0.000336434				14.9036	-0.000998727				14.9159	-0.0143136				14.8999	0.000629358				14.9059
																													14.5801	-0.00032304				14.9204	-0.00103491				14.9327	-0.0143373				14.9168	0.000567607				14.9227
																													14.5966	-0.000311572				14.9373	-0.00105444				14.9495	-0.0143557				14.9336	0.000522744				14.9395
																													14.613	-0.000303998				14.9541	-0.00107834				14.9664	-0.0143815				14.9505	0.000494853				14.9564
																													14.6295	-0.000301195				14.9709	-0.00111094				14.9832	-0.0144073				14.9673	0.00047409				14.9732
																													14.6459	-0.000303842				14.9878	-0.00116405				15	-0.0144166				14.9841	0.000443211				14.99
																													14.6624	-0.000313688				15.0046	-0.00119146				15.0169	-0.0144131				15.001	0.000415774				15.0069
																													14.6788	-0.000332692				15.0214	-0.00119495				15.0337	-0.0144016				15.0178	0.000371754				15.0237
																													14.6953	-0.000356778				15.0383	-0.00117376				15.0505	-0.0143826				15.0346	0.000299439				15.0405
																													14.7117	-0.000375786				15.0551	-0.00113243				15.0674	-0.0143632				15.0515	0.000240414				15.0574
																													14.7282	-0.000383394				15.0719	-0.00108794				15.0842	-0.0143469				15.0683	0.000204129				15.0742
																													14.7446	-0.000382244				15.0888	-0.000957814				15.101	-0.0143345				15.0851	0.000181857				15.091
																													14.7611	-0.000379382				15.1056	-0.000867176				15.1179	-0.0143386				15.102	0.000161853				15.1079
																													14.7775	-0.000378195				15.1224	-0.000820417				15.1347	-0.0143485				15.1188	0.0001399				15.1247
																													14.794	-0.000375496				15.1393	-0.000804335				15.1515	-0.0143608				15.1356	9.9006e-05				15.1415
																													14.8104	-0.000364938				15.1561	-0.000753866				15.1684	-0.014373				15.1525	7.58901e-05				15.1584
																													14.8269	-0.000348858				15.1729	-0.000690454				15.1852	-0.0143476				15.1693	6.56795e-05				15.1752
																													14.8433	-0.000333207				15.1898	-0.000640551				15.2021	-0.0143011				15.1861	5.93249e-05				15.1921
																													14.8598	-0.000320599				15.2066	-0.000602686				15.2189	-0.0142544				15.203	5.45731e-05				15.2089
																													14.8762	-0.000313404				15.2234	-0.000578218				15.2357	-0.0142117				15.2198	5.20391e-05				15.2257
																													14.8927	-0.000312809				15.2403	-0.000569554				15.2526	-0.0141894				15.2366	7.71777e-05				15.2426
																													14.9091	-0.000319981				15.2571	-0.000574687				15.2694	-0.014184				15.2535	0.00012119				15.2594
																													14.9255	-0.000325544				15.2739	-0.000607503				15.2862	-0.0142055				15.2703	0.00015231				15.2762
																													14.942	-0.000320608				15.2908	-0.000579533				15.3031	-0.01427				15.2871	0.000171278				15.2931
																													14.9584	-0.000312461				15.3076	-0.00048482				15.3199	-0.0143063				15.304	0.000180499				15.3099
																													14.9749	-0.000307752				15.3244	-0.000338589				15.3367	-0.0143217				15.3208	0.000165244				15.3267
																													14.9913	-0.000307179				15.3413	-0.000214483				15.3536	-0.0143284				15.3376	0.000113972				15.3436
																													15.0078	-0.000308693				15.3581	-0.00012428				15.3704	-0.0143328				15.3545	6.16747e-05				15.3604
																													15.0242	-0.000306909				15.375	-5.7047e-05				15.3872	-0.0143576				15.3713	2.57338e-05				15.3772
																													15.0407	-0.000301143				15.3918	-6.97394e-06				15.4041	-0.0143699				15.3881	-1.01988e-06				15.3941
																													15.0571	-0.000293861				15.4086	2.83272e-05				15.4209	-0.0143653				15.405	-4.76215e-05				15.4109
																													15.0736	-0.00028669				15.4255	3.66171e-05				15.4377	-0.0143269				15.4218	-8.21302e-05				15.4277
																													15.09	-0.000281994				15.4423	2.34501e-05				15.4546	-0.0142961				15.4387	-0.000106832				15.4446
																													15.1065	-0.000280908				15.4591	-2.16509e-05				15.4714	-0.0142764				15.4555	-0.000153821				15.4614
																													15.1229	-0.000284285				15.476	-9.36743e-05				15.4882	-0.0142668				15.4723	-0.000252517				15.4782
																													15.1394	-0.000286911				15.4928	-0.000125092				15.5051	-0.0142345				15.4892	-0.000331215				15.4951
																													15.1558	-0.000283528				15.5096	-0.00013842				15.5219	-0.014202				15.506	-0.000343164				15.5119
																													15.1723	-0.000272708				15.5265	-0.000141936				15.5387	-0.0141766				15.5228	-0.000321202				15.5287
																													15.1887	-0.000258612				15.5433	-0.000123787				15.5556	-0.0141567				15.5397	-0.000267935				15.5456
																													15.2052	-0.00025079				15.5601	-9.06309e-05				15.5724	-0.0141454				15.5565	-0.000224497				15.5624
																													15.2216	-0.000249327				15.577	-5.01926e-05				15.5892	-0.0141535				15.5733	-0.000196961				15.5792
																													15.2381	-0.000249533				15.5938	-2.01422e-05				15.6061	-0.0141698				15.5902	-0.000179978				15.5961
																													15.2545	-0.000251125				15.6106	-8.30343e-06				15.6229	-0.014191				15.607	-0.000164583				15.6129
																													15.271	-0.000258335				15.6275	-1.41547e-05				15.6397	-0.0141826				15.6238	-0.000108988				15.6297
																													15.2874	-0.000274535				15.6443	-7.00706e-05				15.6566	-0.0141518				15.6407	-6.21419e-05				15.6466
																													15.3038	-0.000293928				15.6611	-0.000100288				15.6734	-0.0141229				15.6575	-3.1441e-05				15.6634
																													15.3203	-0.000305313				15.678	-0.000110708				15.6903	-0.0140994				15.6743	-1.50189e-05				15.6803
																													15.3367	-0.000307525				15.6948	-0.000109671				15.7071	-0.0140809				15.6912	-8.2446e-06				15.6971
																													15.3532	-0.000309093				15.7116	-9.58338e-05				15.7239	-0.0140664				15.708	-1.19075e-05				15.7139
																													15.3696	-0.000315217				15.7285	-6.86761e-05				15.7408	-0.0140619				15.7248	-4.50307e-05				15.7308
																													15.3861	-0.00032573				15.7453	-5.17543e-05				15.7576	-0.0140654				15.7417	-0.000125949				15.7476
																													15.4025	-0.000336964				15.7621	-0.000111177				15.7744	-0.0140658				15.7585	-0.000154996				15.7644
																													15.419	-0.000345191				15.779	-0.000224469				15.7913	-0.0140637				15.7753	-0.000164778				15.7813
																													15.4354	-0.000350152				15.7958	-0.000327099				15.8081	-0.0140763				15.7922	-0.000170241				15.7981
																													15.4519	-0.000353482				15.8126	-0.000402751				15.8249	-0.0140714				15.809	-0.000173558				15.8149
																													15.4683	-0.000356962				15.8295	-0.000459433				15.8418	-0.0140503				15.8258	-0.000171518				15.8318
																													15.4848	-0.000359696				15.8463	-0.000503134				15.8586	-0.0140143				15.8427	-0.000130568				15.8486
																													15.5012	-0.000357294				15.8632	-0.000543789				15.8754	-0.0139776				15.8595	-0.00010169				15.8654
																													15.5177	-0.000352541				15.88	-0.000587719				15.8923	-0.0139433				15.8764	-8.78561e-05				15.8823
																													15.5341	-0.000351496				15.8968	-0.000631048				15.9091	-0.0139225				15.8932	-8.87347e-05				15.8991
																													15.5506	-0.000354901				15.9137	-0.000675528				15.9259	-0.0139138				15.91	-0.000120297				15.9159
																													15.567	-0.000360263				15.9305	-0.000738621				15.9428	-0.0139284				15.9269	-0.000146636				15.9328
																													15.5835	-0.000359736				15.9473	-0.000797606				15.9596	-0.0139606				15.9437	-0.000122698				15.9496
																													15.5999	-0.00034878				15.9642	-0.000826882				15.9764	-0.0139669				15.9605	-9.38812e-05				15.9664
																													15.6164	-0.000334548				15.981	-0.000839113				15.9933	-0.0139262				15.9774	-7.73483e-05				15.9833
																													15.6328	-0.000323696				15.9978	-0.000838499				16.0101	-0.0138964				15.9942	-7.03699e-05				16.0001
																													15.6493	-0.000317566				16.0147	-0.000801635				16.0269	-0.0138819				16.011	-7.81284e-05				16.0169
																													15.6657	-0.000319019				16.0315	-0.000766757				16.0438	-0.0138827				16.0279	-0.000140767				16.0338
																													15.6822	-0.000320763				16.0483	-0.000758489				16.0606	-0.0138814				16.0447	-0.000194978				16.0506
																													15.6986	-0.000314813				16.0652	-0.000772883				16.0774	-0.0138892				16.0615	-0.000199246				16.0674
																													15.715	-0.000306718				16.082	-0.000827837				16.0943	-0.0139059				16.0784	-0.000192425				16.0843
																													15.7315	-0.000301211				16.0988	-0.000915854				16.1111	-0.0139368				16.0952	-0.000156044				16.1011
																													15.7479	-0.000299536				16.1157	-0.00102467				16.128	-0.0139508				16.112	-0.000120856				16.118
																													15.7644	-0.000306931				16.1325	-0.00106995				16.1448	-0.0139328				16.1289	-9.81361e-05				16.1348
																													15.7808	-0.000320833				16.1493	-0.00106986				16.1616	-0.0139135				16.1457	-8.58983e-05				16.1516
																													15.7973	-0.000337302				16.1662	-0.00106794				16.1785	-0.0138985				16.1625	-8.29581e-05				16.1685
																													15.8137	-0.000352587				16.183	-0.00107				16.1953	-0.013897				16.1794	-0.000114356				16.1853
																													15.8302	-0.000362065				16.1998	-0.00108305				16.2121	-0.0139026				16.1962	-0.000202617				16.2021
																													15.8466	-0.000367537				16.2167	-0.00111536				16.229	-0.0139026				16.213	-0.000258189				16.219
																													15.8631	-0.000371655				16.2335	-0.00115918				16.2458	-0.0138989				16.2299	-0.000274461				16.2358
																													15.8795	-0.000375501				16.2503	-0.00118789				16.2626	-0.0138943				16.2467	-0.000273949				16.2526
																													15.896	-0.000378746				16.2672	-0.00119122				16.2795	-0.0138979				16.2635	-0.000269493				16.2695
																													15.9124	-0.000381397				16.284	-0.00118349				16.2963	-0.0138842				16.2804	-0.000263404				16.2863
																													15.9289	-0.000384013				16.3009	-0.00115808				16.3131	-0.013857				16.2972	-0.000255491				16.3031
																													15.9453	-0.000386696				16.3177	-0.00101876				16.33	-0.0138301				16.314	-0.000245414				16.32
																													15.9618	-0.000389346				16.3345	-0.00088412				16.3468	-0.0137887				16.3309	-0.000238283				16.3368
																													15.9782	-0.000391879				16.3514	-0.000772357				16.3636	-0.013749				16.3477	-0.000234752				16.3536
																													15.9947	-0.000394399				16.3682	-0.000711455				16.3805	-0.0137174				16.3646	-0.000234009				16.3705
																													16.0111	-0.000398441				16.385	-0.000689606				16.3973	-0.0136912				16.3814	-0.000239472				16.3873
																													16.0276	-0.000404261				16.4019	-0.000704031				16.4141	-0.013664				16.3982	-0.000259518				16.4041
																													16.044	-0.000409968				16.4187	-0.000717141				16.431	-0.0136393				16.4151	-0.00032107				16.421
																													16.0605	-0.00041592				16.4355	-0.000726472				16.4478	-0.0136193				16.4319	-0.000326561				16.4378
																													16.0769	-0.000419497				16.4524	-0.000751117				16.4646	-0.0136095				16.4487	-0.000320421				16.4546
																													16.0934	-0.000415961				16.4692	-0.000812272				16.4815	-0.0136071				16.4656	-0.000315721				16.4715
																													16.1098	-0.000407861				16.486	-0.00082462				16.4983	-0.0136083				16.4824	-0.000314291				16.4883
																													16.1262	-0.000400117				16.5029	-0.000799672				16.5151	-0.0136016				16.4992	-0.000315941				16.5051
																													16.1427	-0.000394025				16.5197	-0.00076747				16.532	-0.0135908				16.5161	-0.000325137				16.522
																													16.1591	-0.000386755				16.5365	-0.000734904				16.5488	-0.0135778				16.5329	-0.000330696				16.5388
																													16.1756	-0.000375392				16.5534	-0.00071626				16.5657	-0.0135618				16.5497	-0.000317684				16.5557
																													16.192	-0.000363724				16.5702	-0.000711603				16.5825	-0.0135431				16.5666	-0.000274156				16.5725
																													16.2085	-0.000355625				16.587	-0.000739513				16.5993	-0.0135237				16.5834	-0.000240271				16.5893
																													16.2249	-0.000350803				16.6039	-0.00075146				16.6162	-0.0135116				16.6002	-0.000220117				16.6062
																													16.2414	-0.000347304				16.6207	-0.000756392				16.633	-0.0135083				16.6171	-0.000209669				16.623
																													16.2578	-0.000343159				16.6375	-0.000755489				16.6498	-0.0135385				16.6339	-0.000215952				16.6398
																													16.2743	-0.000338603				16.6544	-0.000752404				16.6667	-0.0135864				16.6507	-0.00025757				16.6567
																													16.2907	-0.000334383				16.6712	-0.000744463				16.6835	-0.0135802				16.6676	-0.000329819				16.6735
																													16.3072	-0.000330795				16.688	-0.000702888				16.7003	-0.013554				16.6844	-0.000455216				16.6903
																													16.3236	-0.000328231				16.7049	-0.000685893				16.7172	-0.0135325				16.7012	-0.000504872				16.7072
																													16.3401	-0.000328278				16.7217	-0.000694304				16.734	-0.0135167				16.7181	-0.000453035				16.724
																													16.3565	-0.000336539				16.7385	-0.000732105				16.7508	-0.0135018				16.7349	-0.000370912				16.7408
																													16.373	-0.00035238				16.7554	-0.000783313				16.7677	-0.0134198				16.7517	-0.00028803				16.7577
																													16.3894	-0.000367888				16.7722	-0.0008446				16.7845	-0.0133456				16.7686	-0.000216647				16.7745
																													16.4059	-0.000379964				16.7891	-0.000932799				16.8013	-0.0132962				16.7854	-0.000169616				16.7913
																													16.4223	-0.000384449				16.8059	-0.000970643				16.8182	-0.013264				16.8023	-0.00014073				16.8082
																													16.4388	-0.000378693				16.8227	-0.000989883				16.835	-0.013246				16.8191	-0.000129362				16.825
																													16.4552	-0.000370443				16.8396	-0.00100307				16.8518	-0.0132315				16.8359	-0.000184423				16.8418
																													16.4717	-0.000365674				16.8564	-0.00102246				16.8687	-0.0132233				16.8528	-0.000252971				16.8587
																													16.4881	-0.000365724				16.8732	-0.00104733				16.8855	-0.0132466				16.8696	-0.000276426				16.8755
																													16.5045	-0.000370497				16.8901	-0.00108252				16.9023	-0.0132659				16.8864	-0.000276697				16.8923
																													16.521	-0.000373945				16.9069	-0.00117875				16.9192	-0.0132824				16.9033	-0.000236408				16.9092
																													16.5374	-0.00037378				16.9237	-0.0012291				16.936	-0.0132956				16.9201	-0.000166824				16.926
																													16.5539	-0.000375066				16.9406	-0.00125529				16.9528	-0.0132774				16.9369	-0.000113254				16.9428
																													16.5703	-0.000380524				16.9574	-0.00131042				16.9697	-0.0132666				16.9538	-7.84178e-05				16.9597
																													16.5868	-0.000388526				16.9742	-0.00138644				16.9865	-0.0132671				16.9706	-5.85581e-05				16.9765
																													16.6032	-0.000390649				16.9911	-0.0014392				17.0033	-0.0132841				16.9874	-4.49921e-05				16.9933
																													16.6197	-0.000384428				17.0079	-0.00147398				17.0202	-0.0133049				17.0043	-2.30451e-06				17.0102
																													16.6361	-0.000376117				17.0247	-0.00151823				17.037	-0.0133422				17.0211	6.86461e-05				17.027
																													16.6526	-0.000369196				17.0416	-0.00154859				17.0539	-0.0133689				17.0379	0.000118826				17.0439
																													16.669	-0.000364867				17.0584	-0.00155302				17.0707	-0.0133357				17.0548	0.000149478				17.0607
																													16.6855	-0.000366991				17.0752	-0.00154084				17.0875	-0.0132958				17.0716	0.000170236				17.0775
																													16.7019	-0.000374704				17.0921	-0.00153373				17.1044	-0.0132742				17.0884	0.000206044				17.0944
																													16.7184	-0.000382245				17.1089	-0.00153273				17.1212	-0.0132677				17.1053	0.000253488				17.1112
																													16.7348	-0.000388074				17.1257	-0.00153889				17.138	-0.0132779				17.1221	0.000291682				17.128
																													16.7513	-0.000391838				17.1426	-0.00154167				17.1549	-0.0132767				17.1389	0.000322222				17.1449
																													16.7677	-0.000393359				17.1594	-0.00150286				17.1717	-0.0132685				17.1558	0.000355863				17.1617
																													16.7842	-0.000396419				17.1762	-0.00141934				17.1885	-0.0132643				17.1726	0.000392148				17.1785
																													16.8006	-0.000405242				17.1931	-0.00136009				17.2054	-0.0132629				17.1894	0.000433472				17.1954
																													16.8171	-0.000415944				17.2099	-0.0013287				17.2222	-0.0132533				17.2063	0.000493632				17.2122
																													16.8335	-0.000418155				17.2268	-0.00134141				17.239	-0.0132357				17.2231	0.000541295				17.229
																													16.85	-0.000409505				17.2436	-0.00133213				17.2559	-0.0132005				17.24	0.000576396				17.2459
																													16.8664	-0.000398624				17.2604	-0.00132349				17.2727	-0.013151				17.2568	0.000605157				17.2627
																													16.8829	-0.00039107				17.2773	-0.00131972				17.2895	-0.013104				17.2736	0.000662446				17.2795
																													16.8993	-0.000387087				17.2941	-0.0013237				17.3064	-0.0130806				17.2905	0.000722223				17.2964
																													16.9157	-0.000386331				17.3109	-0.00134279				17.3232	-0.013074				17.3073	0.000768644				17.3132
																													16.9322	-0.000386838				17.3278	-0.00136745				17.34	-0.0130681				17.3241	0.000812733				17.33
																													16.9486	-0.000387327				17.3446	-0.00139081				17.3569	-0.013064				17.341	0.00092076				17.3469
																													16.9651	-0.000387507				17.3614	-0.0013577				17.3737	-0.0130479				17.3578	0.00100934				17.3637
																													16.9815	-0.000386247				17.3783	-0.00125489				17.3905	-0.0130379				17.3746	0.00107375				17.3805
																													16.998	-0.000382799				17.3951	-0.00114547				17.4074	-0.0130366				17.3915	0.00112254				17.3974
																													17.0144	-0.000376321				17.4119	-0.00107182				17.4242	-0.0130594				17.4083	0.00116176				17.4142
																													17.0309	-0.00036576				17.4288	-0.00102792				17.441	-0.0130767				17.4251	0.00119564				17.431
																													17.0473	-0.000352375				17.4456	-0.0010074				17.4579	-0.0130441				17.442	0.00121986				17.4479
																													17.0638	-0.000337898				17.4624	-0.00104569				17.4747	-0.0130056				17.4588	0.00124429				17.4647
																													17.0802	-0.000323079				17.4793	-0.00111782				17.4916	-0.0129727				17.4756	0.00133173				17.4816
																													17.0967	-0.00030981				17.4961	-0.00114714				17.5084	-0.0129497				17.4925	0.00142144				17.4984
																													17.1131	-0.000299783				17.5129	-0.00115769				17.5252	-0.0129349				17.5093	0.0014827				17.5152
																													17.1296	-0.000293391				17.5298	-0.00118198				17.5421	-0.0129369				17.5261	0.00152118				17.5321
																													17.146	-0.000292803				17.5466	-0.00121927				17.5589	-0.0129563				17.543	0.00154976				17.5489
																													17.1625	-0.000292531				17.5634	-0.00127138				17.5757	-0.0129615				17.5598	0.0016139				17.5657
																													17.1789	-0.000289022				17.5803	-0.00133119				17.5926	-0.0129579				17.5766	0.00171423				17.5826
																													17.1954	-0.00028523				17.5971	-0.0013718				17.6094	-0.0129497				17.5935	0.00179018				17.5994
																													17.2118	-0.000281003				17.6139	-0.00139784				17.6262	-0.0129395				17.6103	0.00184559				17.6162
																													17.2283	-0.000272614				17.6308	-0.00142395				17.6431	-0.0129322				17.6271	0.00191216				17.6331
																													17.2447	-0.000262789				17.6476	-0.00142624				17.6599	-0.0129259				17.644	0.00197321				17.6499
																													17.2612	-0.000257245				17.6645	-0.00142084				17.6767	-0.0129063				17.6608	0.00202996				17.6667
																													17.2776	-0.000257748				17.6813	-0.00141894				17.6936	-0.0128758				17.6776	0.00210213				17.6836
																													17.2941	-0.000260138				17.6981	-0.00141841				17.7104	-0.0128365				17.6945	0.00218781				17.7004
																													17.3105	-0.000257301				17.715	-0.00140185				17.7272	-0.0127926				17.7113	0.00231348				17.7172
																													17.3269	-0.00025043				17.7318	-0.00137699				17.7441	-0.0127557				17.7282	0.00241254				17.7341
																													17.3434	-0.000245807				17.7486	-0.00136283				17.7609	-0.0127272				17.745	0.00247811				17.7509
																													17.3598	-0.000246131				17.7655	-0.00135848				17.7777	-0.0127091				17.7618	0.00252554				17.7677
																													17.3763	-0.00024753				17.7823	-0.00136759				17.7946	-0.0127012				17.7787	0.00259674				17.7846
																													17.3927	-0.000242987				17.7991	-0.00140056				17.8114	-0.0127274				17.7955	0.00269223				17.8014
																													17.4092	-0.000230454				17.816	-0.00145223				17.8282	-0.0127504				17.8123	0.00275724				17.8182
																													17.4256	-0.000214069				17.8328	-0.00152647				17.8451	-0.0127491				17.8292	0.00278525				17.8351
																													17.4421	-0.000197576				17.8496	-0.00158026				17.8619	-0.0127304				17.846	0.0028148				17.8519
																													17.4585	-0.000181785				17.8665	-0.00160895				17.8787	-0.0127078				17.8628	0.00295774				17.8687
																													17.475	-0.000166211				17.8833	-0.00157475				17.8956	-0.0126847				17.8797	0.0031113				17.8856
																													17.4914	-0.000151338				17.9001	-0.00151756				17.9124	-0.0126692				17.8965	0.00323396				17.9024
																													17.5079	-0.000140246				17.917	-0.00145338				17.9292	-0.0126604				17.9133	0.00331972				17.9192
																													17.5243	-0.000136122				17.9338	-0.00141248				17.9461	-0.0126676				17.9302	0.00338059				17.9361
																													17.5408	-0.000141127				17.9506	-0.00139304				17.9629	-0.0127231				17.947	0.00343081				17.9529
																													17.5572	-0.000152507				17.9675	-0.0014119				17.9798	-0.0127774				17.9638	0.00351113				17.9698
																													17.5737	-0.000162613				17.9843	-0.00146144				17.9966	-0.0127963				17.9807	0.00361818				17.9866
																													17.5901	-0.000170152				18.0011	-0.00140479				18.0134	-0.0127978				17.9975	0.00371571				18.0034
																													17.6066	-0.000176286				18.018	-0.00131016				18.0303	-0.0128096				18.0143	0.00378801				18.0203
																													17.623	-0.00017812				18.0348	-0.00124486				18.0471	-0.0128255				18.0312	0.0038654				18.0371
																													17.6395	-0.000174415				18.0516	-0.00121874				18.0639	-0.0127958				18.048	0.00396208				18.0539
																													17.6559	-0.000167853				18.0685	-0.0012209				18.0808	-0.0127597				18.0648	0.00408125				18.0708
																													17.6724	-0.000161493				18.0853	-0.00125555				18.0976	-0.0127232				18.0817	0.0042053				18.0876
																													17.6888	-0.000157079				18.1021	-0.0012843				18.1144	-0.0126806				18.0985	0.00436672				18.1044
																													17.7052	-0.000156028				18.119	-0.00128108				18.1313	-0.0126582				18.1153	0.0045079				18.1213
																													17.7217	-0.000157037				18.1358	-0.00126854				18.1481	-0.012654				18.1322	0.00463037				18.1381
																													17.7381	-0.000155266				18.1527	-0.00125185				18.1649	-0.0126721				18.149	0.00475947				18.1549
																													17.7546	-0.000151955				18.1695	-0.00121945				18.1818	-0.0126823				18.1659	0.00486397				18.1718
																													17.771	-0.000155849				18.1863	-0.00114361				18.1986	-0.0126844				18.1827	0.00494792				18.1886
																													17.7875	-0.000171157				18.2032	-0.0011025				18.2154	-0.012685				18.1995	0.00502357				18.2054
																													17.8039	-0.000197593				18.22	-0.00109622				18.2323	-0.0126445				18.2164	0.00513095				18.2223
																													17.8204	-0.000223313				18.2368	-0.00111908				18.2491	-0.0125997				18.2332	0.00526536				18.2391
																													17.8368	-0.000239516				18.2537	-0.00107239				18.2659	-0.0125568				18.25	0.00536398				18.2559
																													17.8533	-0.000249265				18.2705	-0.00102304				18.2828	-0.0125144				18.2669	0.00543594				18.2728
																													17.8697	-0.000254692				18.2873	-0.000983133				18.2996	-0.0124781				18.2837	0.00553				18.2896
																													17.8862	-0.000255676				18.3042	-0.000961498				18.3164	-0.0124522				18.3005	0.00561474				18.3064
																													17.9026	-0.000253586				18.321	-0.000953895				18.3333	-0.0124346				18.3174	0.00568522				18.3233
																													17.9191	-0.00025332				18.3378	-0.000954696				18.3501	-0.0124315				18.3342	0.00575226				18.3401
																													17.9355	-0.000256446				18.3547	-0.000901091				18.3669	-0.0124392				18.351	0.00583231				18.3569
																													17.952	-0.000255036				18.3715	-0.000848101				18.3838	-0.0124422				18.3679	0.00594733				18.3738
																													17.9684	-0.000247573				18.3883	-0.000809538				18.4006	-0.0124244				18.3847	0.00605662				18.3906
																													17.9849	-0.000239195				18.4052	-0.000786751				18.4175	-0.0123899				18.4015	0.00617749				18.4075
																													18.0013	-0.000232207				18.422	-0.000774457				18.4343	-0.0123563				18.4184	0.00630073				18.4243
																													18.0178	-0.000227818				18.4388	-0.000766991				18.4511	-0.0123306				18.4352	0.00640055				18.4411
																													18.0342	-0.000225685				18.4557	-0.000759786				18.468	-0.012311				18.452	0.00650643				18.458
																													18.0507	-0.000223969				18.4725	-0.000730559				18.4848	-0.0122972				18.4689	0.00663488				18.4748
																													18.0671	-0.00022232				18.4893	-0.000689124				18.5016	-0.0122782				18.4857	0.0067747				18.4916
																													18.0836	-0.000222146				18.5062	-0.000652871				18.5185	-0.0122539				18.5025	0.0069611				18.5085
																													18.1	-0.000224917				18.523	-0.000612307				18.5353	-0.0122332				18.5194	0.00711648				18.5253
																													18.1164	-0.000232119				18.5398	-0.0005796				18.5521	-0.0122341				18.5362	0.00723953				18.5421
																													18.1329	-0.000242495				18.5567	-0.000552153				18.569	-0.0122528				18.553	0.00733192				18.559
																													18.1493	-0.000253435				18.5735	-0.000512497				18.5858	-0.0122951				18.5699	0.0074481				18.5758
																													18.1658	-0.000263779				18.5904	-0.000464128				18.6026	-0.0123382				18.5867	0.0075593				18.5926
																													18.1822	-0.000270634				18.6072	-0.00041736				18.6195	-0.0123343				18.6035	0.0076371				18.6095
																													18.1987	-0.000270005				18.624	-0.000318257				18.6363	-0.0123155				18.6204	0.00769768				18.6263
																													18.2151	-0.00026067				18.6409	-0.000204434				18.6531	-0.0122996				18.6372	0.0078219				18.6431
																													18.2316	-0.000244057				18.6577	-9.56262e-05				18.67	-0.0122873				18.6541	0.00800991				18.66
																													18.248	-0.00022452				18.6745	8.74633e-07				18.6868	-0.0122819				18.6709	0.00815632				18.6768
																													18.2645	-0.000206761				18.6914	0.000107026				18.7036	-0.0122964				18.6877	0.0082654				18.6936
																													18.2809	-0.000191693				18.7082	0.000250373				18.7205	-0.0123014				18.7046	0.00838221				18.7105
																													18.2974	-0.000179143				18.725	0.000364408				18.7373	-0.0122986				18.7214	0.0085586				18.7273
																													18.3138	-0.000170463				18.7419	0.000448515				18.7541	-0.0122879				18.7382	0.00871577				18.7441
																													18.3303	-0.000166772				18.7587	0.000544383				18.771	-0.0122579				18.7551	0.00883088				18.761
																													18.3467	-0.000167465				18.7755	0.000638137				18.7878	-0.0122252				18.7719	0.00891622				18.7778
																													18.3632	-0.000169152				18.7924	0.000752738				18.8046	-0.0121976				18.7887	0.00897836				18.7946
																													18.3796	-0.000170159				18.8092	0.000862365				18.8215	-0.0121712				18.8056	0.00904493				18.8115
																													18.3961	-0.000172384				18.826	0.000942983				18.8383	-0.0121215				18.8224	0.00915962				18.8283
																													18.4125	-0.000179031				18.8429	0.00101686				18.8551	-0.0120774				18.8392	0.00930836				18.8451
																													18.429	-0.000188392				18.8597	0.00106447				18.872	-0.0120417				18.8561	0.00941631				18.862
																													18.4454	-0.000191089				18.8765	0.0010888				18.8888	-0.0120193				18.8729	0.00949652				18.8788
																													18.4619	-0.000186691				18.8934	0.00107259				18.9057	-0.012007				18.8897	0.00962644				18.8957
																													18.4783	-0.000181447				18.9102	0.00104249				18.9225	-0.012007				18.9066	0.00979512				18.9125
																													18.4948	-0.00017755				18.927	0.00108328				18.9393	-0.0120007				18.9234	0.00994348				18.9293
																													18.5112	-0.000176575				18.9439	0.00116181				18.9562	-0.011991				18.9402	0.0100612				18.9462
																													18.5276	-0.000183002				18.9607	0.00124545				18.973	-0.0119858				18.9571	0.0101571				18.963
																													18.5441	-0.00019377				18.9775	0.00132096				18.9898	-0.0119839				18.9739	0.0102528				18.9798
																													18.5605	-0.000201671				18.9944	0.00137623				19.0067	-0.0119797				18.9907	0.0103229				18.9967
																													18.577	-0.00020727				19.0112	0.00142305				19.0235	-0.011972				19.0076	0.0103755				19.0135
																													18.5934	-0.000212074				19.028	0.00152288				19.0403	-0.0119505				19.0244	0.0104476				19.0303
																													18.6099	-0.000211607				19.0449	0.00165187				19.0572	-0.0119306				19.0412	0.0105604				19.0472
																													18.6263	-0.000204656				19.0617	0.00175095				19.074	-0.0119127				19.0581	0.0106838				19.064
																													18.6428	-0.000199047				19.0786	0.00189845				19.0908	-0.0118877				19.0749	0.0107695				19.0808
																													18.6592	-0.000199657				19.0954	0.0020814				19.1077	-0.011862				19.0918	0.010829				19.0977
																													18.6757	-0.000207056				19.1122	0.0022357				19.1245	-0.0118373				19.1086	0.0109075				19.1145
																													18.6921	-0.000216174				19.1291	0.00236195				19.1413	-0.0118183				19.1254	0.0109863				19.1313
																													18.7086	-0.000222455				19.1459	0.00247055				19.1582	-0.0118053				19.1423	0.011048				19.1482
																													18.725	-0.000226718				19.1627	0.00264233				19.175	-0.0118103				19.1591	0.0111054				19.165
																													18.7415	-0.000228337				19.1796	0.00278162				19.1918	-0.0118204				19.1759	0.0111928				19.1818
																													18.7579	-0.000226365				19.1964	0.00288512				19.2087	-0.0118345				19.1928	0.0113225				19.1987
																													18.7744	-0.000222693				19.2132	0.00295538				19.2255	-0.0118238				19.2096	0.0114592				19.2155
																													18.7908	-0.000219778				19.2301	0.00300831				19.2423	-0.0118151				19.2264	0.0115747				19.2323
																													18.8073	-0.000219294				19.2469	0.00309379				19.2592	-0.0118119				19.2433	0.0116751				19.2492
																													18.8237	-0.000218864				19.2637	0.00317884				19.276	-0.0118161				19.2601	0.0118107				19.266
																													18.8402	-0.000213667				19.2806	0.00325829				19.2928	-0.0118057				19.2769	0.0119319				19.2828
																													18.8566	-0.000202718				19.2974	0.00333484				19.3097	-0.0117678				19.2938	0.0120585				19.2997
																													18.8731	-0.000189577				19.3142	0.00345451				19.3265	-0.0117258				19.3106	0.0121897				19.3165
																													18.8895	-0.000177696				19.3311	0.00357613				19.3434	-0.0117032				19.3274	0.0122941				19.3334
																													18.9059	-0.000167585				19.3479	0.00367203				19.3602	-0.0116924				19.3443	0.0123817				19.3502
																													18.9224	-0.000159219				19.3647	0.00373746				19.377	-0.0116591				19.3611	0.0125035				19.367
																													18.9388	-0.000153213				19.3816	0.00378274				19.3939	-0.0116305				19.3779	0.0126647				19.3839
																													18.9553	-0.000150144				19.3984	0.00382213				19.4107	-0.0116099				19.3948	0.0128694				19.4007
																													18.9717	-0.00015078				19.4152	0.00388748				19.4275	-0.011603				19.4116	0.013083				19.4175
																													18.9882	-0.000155914				19.4321	0.00401923				19.4444	-0.0116001				19.4284	0.0133459				19.4344
																													19.0046	-0.000163548				19.4489	0.00416379				19.4612	-0.0115996				19.4453	0.0136355				19.4512
																													19.0211	-0.000168998				19.4657	0.00427241				19.478	-0.0116075				19.4621	0.0138798				19.468
																													19.0375	-0.000170305				19.4826	0.00436193				19.4949	-0.0116058				19.4789	0.0141327				19.4849
																													19.054	-0.000169947				19.4994	0.00452196				19.5117	-0.011561				19.4958	0.0143539				19.5017
																													19.0704	-0.000170717				19.5163	0.00468187				19.5285	-0.0115013				19.5126	0.0145655				19.5185
																													19.0869	-0.000173952				19.5331	0.00483027				19.5454	-0.0114298				19.5294	0.014844				19.5354
																													19.1033	-0.000178614				19.5499	0.0049588				19.5622	-0.0113773				19.5463	0.0151797				19.5522
																													19.1198	-0.000184002				19.5668	0.00507411				19.579	-0.0113417				19.5631	0.0155385				19.569
																													19.1362	-0.000187183				19.5836	0.00516234				19.5959	-0.0113231				19.58	0.0158396				19.5859
																													19.1527	-0.000175453				19.6004	0.00523179				19.6127	-0.0113274				19.5968	0.0161199				19.6027
																													19.1691	-0.000152861				19.6173	0.00530094				19.6295	-0.0113513				19.6136	0.0164271				19.6195
																													19.1856	-0.0001343				19.6341	0.00538003				19.6464	-0.0113729				19.6305	0.0167394				19.6364
																													19.202	-0.000126078				19.6509	0.00549057				19.6632	-0.0113637				19.6473	0.0170565				19.6532
																													19.2185	-0.000128005				19.6678	0.00562104				19.68	-0.0113395				19.6641	0.0173827				19.67
																													19.2349	-0.000130523				19.6846	0.00573788				19.6969	-0.0113146				19.681	0.0177496				19.6869
																													19.2514	-0.000121794				19.7014	0.00582693				19.7137	-0.0113022				19.6978	0.018147				19.7037
																													19.2678	-0.000104644				19.7183	0.00589673				19.7305	-0.0112989				19.7146	0.0185159				19.7205
																													19.2843	-8.80897e-05				19.7351	0.00596243				19.7474	-0.0112923				19.7315	0.0188622				19.7374
																													19.3007	-7.3381e-05				19.7519	0.00606386				19.7642	-0.0112665				19.7483	0.0192174				19.7542
																													19.3171	-5.69369e-05				19.7688	0.00618546				19.7811	-0.0112273				19.7651	0.0195302				19.771
																													19.3336	-3.75468e-05				19.7856	0.00632525				19.7979	-0.0111912				19.782	0.0198463				19.7879
																													19.35	-1.97775e-05				19.8024	0.00645109				19.8147	-0.0111615				19.7988	0.0201894				19.8047
																													19.3665	-7.14453e-06				19.8193	0.00656333				19.8316	-0.0111382				19.8156	0.0205299				19.8216
																													19.3829	3.93741e-07				19.8361	0.00666735				19.8484	-0.0111194				19.8325	0.0209214				19.8384
																													19.3994	2.97235e-06				19.8529	0.00680834				19.8652	-0.011108				19.8493	0.0213425				19.8552
																													19.4158	1.285e-06				19.8698	0.00699395				19.8821	-0.0111211				19.8661	0.021697				19.8721
																													19.4323	-3.33369e-06				19.8866	0.00715719				19.8989	-0.0111294				19.883	0.0219854				19.8889
																													19.4487	-1.21873e-05				19.9034	0.00729494				19.9157	-0.0111277				19.8998	0.022305				19.9057
																													19.4652	-2.83256e-05				19.9203	0.00739826				19.9326	-0.0110944				19.9166	0.0226587				19.9226
																													19.4816	-4.73902e-05				19.9371	0.00753254				19.9494	-0.0110603				19.9335	0.0230029				19.9394
																													19.4981	-5.83687e-05				19.954	0.00768479				19.9662	-0.011034				19.9503	0.0233324				19.9562
																													19.5145	-5.55864e-05				19.9708	0.0078421				19.9831	-0.0110162				19.9671	0.023565				19.9731
																													19.531	-4.35828e-05				19.9876	0.00796839				19.9999	-0.0110282				19.984	0.0237487				19.9899
																													19.5474	-2.90792e-05				20.0045	0.00810542				20.0167	-0.01105				20.0008	0.0239551				20.0067
																													19.5639	-1.44861e-05				20.0213	0.00824139				20.0336	-0.0110796				20.0177	0.0241217				20.0236
																													19.5803	-1.011e-06				20.0381	0.0083629				20.0504	-0.0110964				20.0345	0.0242619				20.0404
																													19.5968	1.02058e-05				20.055	0.0084466				20.0672	-0.0111034				20.0513	0.0244008				20.0572
																													19.6132	1.86995e-05				20.0718	0.00851355				20.0841	-0.0111111				20.0682	0.0245183				20.0741
																													19.6297	2.42963e-05				20.0886	0.0086143				20.1009	-0.011073				20.085	0.0246204				20.0909
																													19.6461	2.65266e-05				20.1055	0.0087363				20.1177	-0.0110392				20.1018	0.0247248				20.1077
																													19.6626	2.49652e-05				20.1223	0.00884438				20.1346	-0.0110159				20.1187	0.0248118				20.1246
																													19.679	2.13519e-05				20.1391	0.00897106				20.1514	-0.0110078				20.1355	0.0248702				20.1414
																													19.6954	1.8847e-05				20.156	0.00915222				20.1682	-0.0110125				20.1523	0.0249048				20.1582
																													19.7119	1.7908e-05				20.1728	0.00931089				20.1851	-0.010967				20.1692	0.024924				20.1751
																													19.7283	1.62455e-05				20.1896	0.00944332				20.2019	-0.0108812				20.186	0.0249325				20.1919
																													19.7448	1.21615e-05				20.2065	0.00954722				20.2187	-0.0108156				20.2028	0.0249367				20.2087
																													19.7612	5.41292e-06				20.2233	0.00965039				20.2356	-0.0107706				20.2197	0.0249374				20.2256
																													19.7777	-7.0073e-07				20.2401	0.00974972				20.2524	-0.0107416				20.2365	0.0249192				20.2424
																													19.7941	2.43683e-07				20.257	0.009831				20.2693	-0.0107239				20.2533	0.0248519				20.2593
																													19.8106	9.63023e-06				20.2738	0.00990677				20.2861	-0.010721				20.2702	0.024729				20.2761
																													19.827	2.1708e-05				20.2906	0.0100478				20.3029	-0.0107356				20.287	0.0246066				20.2929
																													19.8435	3.20849e-05				20.3075	0.0101767				20.3198	-0.0107608				20.3038	0.0244972				20.3098
																													19.8599	4.01814e-05				20.3243	0.0102897				20.3366	-0.0107795				20.3207	0.0243523				20.3266
																													19.8764	4.57554e-05				20.3411	0.0104124				20.3534	-0.0107778				20.3375	0.0241968				20.3434
																													19.8928	4.88012e-05				20.358	0.0105084				20.3703	-0.0107737				20.3543	0.0239975				20.3603
																													19.9093	5.00086e-05				20.3748	0.0105856				20.3871	-0.0107716				20.3712	0.0237702				20.3771
																													19.9257	5.19901e-05				20.3916	0.0106865				20.4039	-0.0107796				20.388	0.0235785				20.3939
																													19.9422	5.72238e-05				20.4085	0.0108121				20.4208	-0.010772				20.4048	0.0233845				20.4108
																													19.9586	6.82087e-05				20.4253	0.0109512				20.4376	-0.0107628				20.4217	0.0231517				20.4276
																													19.9751	8.2365e-05				20.4422	0.0110788				20.4544	-0.010753				20.4385	0.0228825				20.4444
																													19.9915	9.33702e-05				20.459	0.0112171				20.4713	-0.0107245				20.4554	0.0226113				20.4613
																													20.008	9.95201e-05				20.4758	0.0113645				20.4881	-0.0106549				20.4722	0.0223446				20.4781
																													20.0244	0.000101156				20.4927	0.0115026				20.5049	-0.0106134				20.489	0.0221428				20.4949
																													20.0409	0.000101815				20.5095	0.0116023				20.5218	-0.0106007				20.5059	0.021915				20.5118
																													20.0573	0.000104502				20.5263	0.0116582				20.5386	-0.0106205				20.5227	0.0216543				20.5286
																													20.0738	0.000107655				20.5432	0.0116895				20.5554	-0.0106485				20.5395	0.021421				20.5454
																													20.0902	0.000109121				20.56	0.0117521				20.5723	-0.0106668				20.5564	0.0211839				20.5623
																													20.1066	0.000108775				20.5768	0.0118394				20.5891	-0.0106777				20.5732	0.0209655				20.5791
																													20.1231	0.000111883				20.5937	0.0119177				20.6059	-0.0106887				20.59	0.0207424				20.5959
																													20.1395	0.000125942				20.6105	0.0119771				20.6228	-0.0106804				20.6069	0.020504				20.6128
																													20.156	0.000145757				20.6273	0.0120147				20.6396	-0.0106519				20.6237	0.020251				20.6296
																													20.1724	0.000162325				20.6442	0.0120332				20.6564	-0.0106249				20.6405	0.0199801				20.6464
																													20.1889	0.000174				20.661	0.0120423				20.6733	-0.0106043				20.6574	0.0196679				20.6633
																													20.2053	0.000181005				20.6778	0.0120783				20.6901	-0.0105864				20.6742	0.0193673				20.6801
																													20.2218	0.000182342				20.6947	0.0121772				20.707	-0.0105522				20.691	0.019112				20.697
																													20.2382	0.000179555				20.7115	0.0122887				20.7238	-0.0105024				20.7079	0.0188298				20.7138
																													20.2547	0.00017988				20.7283	0.0123937				20.7406	-0.0104646				20.7247	0.0185297				20.7306
																													20.2711	0.000186859				20.7452	0.0124676				20.7575	-0.0104381				20.7415	0.0182811				20.7475
																													20.2876	0.00019495				20.762	0.0125162				20.7743	-0.0104203				20.7584	0.0180707				20.7643
																													20.304	0.000198145				20.7788	0.0125348				20.7911	-0.0104018				20.7752	0.0178645				20.7811
																													20.3205	0.000194615				20.7957	0.0125417				20.808	-0.0103752				20.792	0.0176288				20.798
																													20.3369	0.000187425				20.8125	0.012621				20.8248	-0.0103534				20.8089	0.0174042				20.8148
																													20.3534	0.000182073				20.8293	0.0127053				20.8416	-0.0103382				20.8257	0.0172352				20.8316
																													20.3698	0.000180044				20.8462	0.0127704				20.8585	-0.0103409				20.8425	0.0170583				20.8485
																													20.3863	0.000180032				20.863	0.0128939				20.8753	-0.0103458				20.8594	0.0169073				20.8653
																													20.4027	0.000182604				20.8799	0.0130238				20.8921	-0.0103401				20.8762	0.0168085				20.8821
																													20.4192	0.000188454				20.8967	0.0131201				20.909	-0.0103273				20.893	0.0167468				20.899
																													20.4356	0.000197646				20.9135	0.0131916				20.9258	-0.0103204				20.9099	0.0167				20.9158
																													20.4521	0.000210005				20.9304	0.0132625				20.9426	-0.0103195				20.9267	0.0166091				20.9326
																													20.4685	0.000221069				20.9472	0.0133918				20.9595	-0.0103295				20.9436	0.016509				20.9495
																													20.485	0.0002269				20.964	0.0135228				20.9763	-0.0103496				20.9604	0.0164897				20.9663
																													20.5014	0.00022604				20.9809	0.0136444				20.9931	-0.010351				20.9772	0.0164939				20.9831
																													20.5178	0.000219917				20.9977	0.0137658				21.01	-0.0103345				20.9941	0.0165013				21
																													20.5343	0.000215946				21.0145	0.0138752				21.0268	-0.0103175				21.0109	0.0165139				21.0168
																													20.5507	0.000214388				21.0314	0.0139685				21.0436	-0.0103046				21.0277	0.0165713				21.0336
																													20.5672	0.000211431				21.0482	0.0140619				21.0605	-0.0102946				21.0446	0.0167002				21.0505
																													20.5836	0.000212514				21.065	0.0141933				21.0773	-0.0102857				21.0614	0.0168061				21.0673
																													20.6001	0.000217947				21.0819	0.0142859				21.0941	-0.0102776				21.0782	0.0168876				21.0841
																													20.6165	0.000222853				21.0987	0.0143549				21.111	-0.010272				21.0951	0.0169856				21.101
																													20.633	0.000227075				21.1155	0.0145246				21.1278	-0.0102544				21.1119	0.0171977				21.1178
																													20.6494	0.000232692				21.1324	0.0147754				21.1446	-0.0102269				21.1287	0.017494				21.1346
																													20.6659	0.000239228				21.1492	0.0149945				21.1615	-0.010185				21.1456	0.017842				21.1515
																													20.6823	0.000245693				21.166	0.0152103				21.1783	-0.0101469				21.1624	0.0182067				21.1683
																													20.6988	0.000254985				21.1829	0.0154172				21.1952	-0.0101184				21.1792	0.0185741				21.1852
																													20.7152	0.000264366				21.1997	0.0156566				21.212	-0.0100971				21.1961	0.0189865				21.202
																													20.7317	0.000269696				21.2165	0.0159245				21.2288	-0.010087				21.2129	0.0194516				21.2188
																													20.7481	0.000271363				21.2334	0.016185				21.2457	-0.0100992				21.2297	0.0199751				21.2357
																													20.7646	0.000274255				21.2502	0.0163945				21.2625	-0.0101076				21.2466	0.0205799				21.2525
																													20.781	0.000284473				21.267	0.016575				21.2793	-0.0101099				21.2634	0.0212317				21.2693
																													20.7975	0.000301177				21.2839	0.0168007				21.2962	-0.0101075				21.2802	0.02198				21.2862
																													20.8139	0.000319391				21.3007	0.017135				21.313	-0.0100975				21.2971	0.0228617				21.303
																													20.8304	0.00033674				21.3175	0.0174556				21.3298	-0.0100465				21.3139	0.0237587				21.3198
																													20.8468	0.00035501				21.3344	0.0176864				21.3467	-0.0100039				21.3307	0.0247293				21.3367
																													20.8633	0.000374435				21.3512	0.017963				21.3635	-0.00997421				21.3476	0.0258467				21.3535
																													20.8797	0.000393381				21.3681	0.0182742				21.3803	-0.0099605				21.3644	0.0270746				21.3703
																													20.8961	0.000409894				21.3849	0.0186047				21.3972	-0.00995694				21.3813	0.028401				21.3872
																													20.9126	0.000422784				21.4017	0.0189616				21.414	-0.00992798				21.3981	0.029816				21.404
																													20.929	0.000434194				21.4186	0.0192776				21.4308	-0.00986604				21.4149	0.0312954				21.4208
																													20.9455	0.000445901				21.4354	0.0195881				21.4477	-0.00980003				21.4318	0.0328537				21.4377
																													20.9619	0.000459278				21.4522	0.0199499				21.4645	-0.00974286				21.4486	0.0345553				21.4545
																													20.9784	0.000475695				21.4691	0.0202446				21.4813	-0.00969077				21.4654	0.0363884				21.4713
																													20.9948	0.000494696				21.4859	0.0204786				21.4982	-0.00962755				21.4823	0.0382667				21.4882
																													21.0113	0.000515366				21.5027	0.020735				21.515	-0.00957667				21.4991	0.0402586				21.505
																													21.0277	0.000535979				21.5196	0.0210114				21.5318	-0.00954268				21.5159	0.0424174				21.5218
																													21.0442	0.000555093				21.5364	0.0213046				21.5487	-0.00952057				21.5328	0.0446665				21.5387
																													21.0606	0.000576591				21.5532	0.021618				21.5655	-0.00950741				21.5496	0.0469548				21.5555
																													21.0771	0.000602232				21.5701	0.0219664				21.5823	-0.00946605				21.5664	0.0492402				21.5723
																													21.0935	0.000626509				21.5869	0.0223109				21.5992	-0.00939427				21.5833	0.0516098				21.5892
																													21.11	0.000645442				21.6037	0.0225622				21.616	-0.00930647				21.6001	0.0541184				21.606
																													21.1264	0.000658832				21.6206	0.0227448				21.6329	-0.00923261				21.6169	0.0567289				21.6229
																													21.1429	0.000671233				21.6374	0.022923				21.6497	-0.00917626				21.6338	0.0593983				21.6397
																													21.1593	0.000693677				21.6542	0.0231384				21.6665	-0.00913581				21.6506	0.0621149				21.6565
																													21.1758	0.000730072				21.6711	0.0233058				21.6834	-0.00910347				21.6674	0.0648421				21.6734
																													21.1922	0.000769875				21.6879	0.0234194				21.7002	-0.00905436				21.6843	0.067589				21.6902
																													21.2087	0.000805681				21.7047	0.0235494				21.717	-0.00899628				21.7011	0.070425				21.707
																													21.2251	0.000834816				21.7216	0.0237632				21.7339	-0.00895041				21.7179	0.0732593				21.7239
																													21.2416	0.000855941				21.7384	0.0239845				21.7507	-0.00891492				21.7348	0.076045				21.7407
																													21.258	0.000873206				21.7552	0.0241547				21.7675	-0.00887827				21.7516	0.0787823				21.7575
																													21.2745	0.000894299				21.7721	0.0242953				21.7844	-0.00877971				21.7684	0.0814899				21.7744
																													21.2909	0.000924042				21.7889	0.0245027				21.8012	-0.00869587				21.7853	0.0842063				21.7912
																													21.3073	0.000963206				21.8058	0.0246961				21.818	-0.00863052				21.8021	0.0869289				21.808
																													21.3238	0.00100857				21.8226	0.0248652				21.8349	-0.00856259				21.8189	0.089612				21.8249
																													21.3402	0.00105397				21.8394	0.0249751				21.8517	-0.00849668				21.8358	0.0922034				21.8417
																													21.3567	0.00109838				21.8563	0.02504				21.8685	-0.00843328				21.8526	0.0947035				21.8585
																													21.3731	0.00113807				21.8731	0.0250692				21.8854	-0.00837456				21.8695	0.0971104				21.8754
																													21.3896	0.00116786				21.8899	0.0251091				21.9022	-0.00832986				21.8863	0.0994231				21.8922
																													21.406	0.0011888				21.9068	0.0251233				21.919	-0.00829745				21.9031	0.10166				21.909
																													21.4225	0.00120448				21.9236	0.0251129				21.9359	-0.00827124				21.92	0.103778				21.9259
																													21.4389	0.00122598				21.9404	0.0250683				21.9527	-0.00823296				21.9368	0.105688				21.9427
																													21.4554	0.00125412				21.9573	0.0250196				21.9695	-0.00818143				21.9536	0.107457				21.9595
																													21.4718	0.00127905				21.9741	0.0249735				21.9864	-0.00812731				21.9705	0.10916				21.9764
																													21.4883	0.00130014				21.9909	0.0249431				22.0032	-0.00808204				21.9873	0.110764				21.9932
																													21.5047	0.00132196				22.0078	0.0249166				22.02	-0.00804628				22.0041	0.112243				22.01
																													21.5212	0.00135048				22.0246	0.0248224				22.0369	-0.0080145				22.021	0.113531				22.0269
																													21.5376	0.00138021				22.0414	0.0247317				22.0537	-0.00796513				22.0378	0.114614				22.0437
																													21.5541	0.00140255				22.0583	0.0246427				22.0705	-0.00791328				22.0546	0.115535				22.0605
																													21.5705	0.00141788				22.0751	0.0245666				22.0874	-0.00786202				22.0715	0.116316				22.0774
																													21.587	0.00142794				22.0919	0.0244087				22.1042	-0.00780889				22.0883	0.116894				22.0942
																													21.6034	0.00143562				22.1088	0.0241386				22.1211	-0.00772871				22.1051	0.117291				22.1111
																													21.6199	0.00144117				22.1256	0.0239011				22.1379	-0.0076563				22.122	0.117545				22.1279
																													21.6363	0.00144296				22.1424	0.0237471				22.1547	-0.00760198				22.1388	0.117671				22.1447
																													21.6528	0.00144224				22.1593	0.023647				22.1716	-0.00757157				22.1556	0.117698				22.1616
																													21.6692	0.00144339				22.1761	0.0235279				22.1884	-0.00755901				22.1725	0.117542				22.1784
																													21.6857	0.00144806				22.1929	0.0233381				22.2052	-0.00756716				22.1893	0.117218				22.1952
																													21.7021	0.00145414				22.2098	0.0231266				22.2221	-0.00756935				22.2061	0.116726				22.2121
																													21.7185	0.00146123				22.2266	0.0228904				22.2389	-0.00753096				22.223	0.11609				22.2289
																													21.735	0.00147021				22.2434	0.0226562				22.2557	-0.00749007				22.2398	0.115362				22.2457
																													21.7514	0.00147981				22.2603	0.0224552				22.2726	-0.0074574				22.2566	0.114533				22.2626
																													21.7679	0.00148767				22.2771	0.0221805				22.2894	-0.00742747				22.2735	0.113553				22.2794
																													21.7843	0.00149302				22.294	0.0218938				22.3062	-0.00736666				22.2903	0.112353				22.2962
																													21.8008	0.00149488				22.3108	0.0216841				22.3231	-0.00726054				22.3072	0.111032				22.3131
																													21.8172	0.00149472				22.3276	0.021482				22.3399	-0.00720243				22.324	0.109652				22.3299
																													21.8337	0.00149617				22.3445	0.0212917				22.3567	-0.00719079				22.3408	0.10816				22.3467
																													21.8501	0.00149812				22.3613	0.0211059				22.3736	-0.00723345				22.3577	0.106617				22.3636
																													21.8666	0.00149758				22.3781	0.0208882				22.3904	-0.00727467				22.3745	0.104966				22.3804
																													21.883	0.0014912				22.395	0.0206393				22.4072	-0.00730952				22.3913	0.103251				22.3972
																													21.8995	0.00147699				22.4118	0.0203693				22.4241	-0.00735276				22.4082	0.101534				22.4141
																													21.9159	0.00146071				22.4286	0.0200916				22.4409	-0.00740043				22.425	0.0997307				22.4309
																													21.9324	0.00144827				22.4455	0.0197818				22.4577	-0.00745834				22.4418	0.0978209				22.4477
																													21.9488	0.00144172				22.4623	0.0195166				22.4746	-0.00749649				22.4587	0.0958749				22.4646
																													21.9653	0.00144091				22.4791	0.0192811				22.4914	-0.00751441				22.4755	0.0939224				22.4814
																													21.9817	0.00144161				22.496	0.019058				22.5082	-0.00747659				22.4923	0.0919				22.4982
																													21.9982	0.00143789				22.5128	0.0188116				22.5251	-0.00744019				22.5092	0.0897979				22.5151
																													22.0146	0.00142875				22.5296	0.0186024				22.5419	-0.00741575				22.526	0.0877057				22.5319
																													22.0311	0.00141867				22.5465	0.0184139				22.5588	-0.00740059				22.5428	0.0856714				22.5488
																													22.0475	0.00141002				22.5633	0.0181318				22.5756	-0.00740362				22.5597	0.0836218				22.5656
																													22.064	0.001402				22.5801	0.0178203				22.5924	-0.00741821				22.5765	0.0815069				22.5824
																													22.0804	0.00139446				22.597	0.0175019				22.6093	-0.00742756				22.5933	0.0794244				22.5993
																													22.0968	0.00138585				22.6138	0.017284				22.6261	-0.00742785				22.6102	0.077422				22.6161
																													22.1133	0.00137629				22.6306	0.0171436				22.6429	-0.00743				22.627	0.0754141				22.6329
																													22.1297	0.00136721				22.6475	0.0170493				22.6598	-0.00743557				22.6438	0.0734065				22.6498
																													22.1462	0.00135629				22.6643	0.0169755				22.6766	-0.00744835				22.6607	0.0714484				22.6666
																													22.1626	0.00133542				22.6811	0.0169084				22.6934	-0.0074383				22.6775	0.0694587				22.6834
																													22.1791	0.00130973				22.698	0.0167824				22.7103	-0.00741402				22.6943	0.067426				22.7003
																													22.1955	0.00128845				22.7148	0.0166465				22.7271	-0.00738418				22.7112	0.0654014				22.7171
																													22.212	0.00126836				22.7317	0.0164948				22.7439	-0.00733183				22.728	0.0633738				22.7339
																													22.2284	0.00125211				22.7485	0.0163212				22.7608	-0.00727437				22.7448	0.0613887				22.7508
																													22.2449	0.00124255				22.7653	0.0161891				22.7776	-0.0072251				22.7617	0.0594787				22.7676
																													22.2613	0.00123677				22.7822	0.0161408				22.7944	-0.00718362				22.7785	0.0575679				22.7844
																													22.2778	0.00123296				22.799	0.0161293				22.8113	-0.00715756				22.7954	0.0557433				22.8013
																													22.2942	0.00122994				22.8158	0.0161351				22.8281	-0.00714461				22.8122	0.0540434				22.8181
																													22.3107	0.00122434				22.8327	0.0161465				22.8449	-0.00715971				22.829	0.0523208				22.8349
																													22.3271	0.00121314				22.8495	0.0162073				22.8618	-0.00721839				22.8459	0.050598				22.8518
																													22.3436	0.00119319				22.8663	0.016338				22.8786	-0.00728288				22.8627	0.0489494				22.8686
																													22.36	0.00117221				22.8832	0.016433				22.8954	-0.00733707				22.8795	0.0473359				22.8854
																													22.3765	0.00115883				22.9	0.0164922				22.9123	-0.00737203				22.8964	0.0457797				22.9023
																													22.3929	0.0011508				22.9168	0.0165374				22.9291	-0.0073913				22.9132	0.0442695				22.9191
																													22.4094	0.00114691				22.9337	0.0165786				22.9459	-0.00740095				22.93	0.0427967				22.9359
																													22.4258	0.00114625				22.9505	0.0166572				22.9628	-0.00740664				22.9469	0.041405				22.9528
																													22.4423	0.00114591				22.9673	0.0168745				22.9796	-0.00739902				22.9637	0.0400776				22.9696
																													22.4587	0.00114374				22.9842	0.0171664				22.9965	-0.00738529				22.9805	0.0388173				22.9864
																													22.4752	0.00113624				23.001	0.0174873				23.0133	-0.00736901				22.9974	0.0375783				23.0033
																													22.4916	0.00112466				23.0178	0.0178339				23.0301	-0.00735594				23.0142	0.0362939				23.0201
																													22.508	0.00111656				23.0347	0.0181903				23.047	-0.00734649				23.031	0.0350275				23.037
																													22.5245	0.00111534				23.0515	0.0185473				23.0638	-0.00734061				23.0479	0.0339065				23.0538
																													22.5409	0.00111945				23.0683	0.018909				23.0806	-0.00727876				23.0647	0.0328655				23.0706
																													22.5574	0.00112625				23.0852	0.0193532				23.0975	-0.00719621				23.0815	0.0317918				23.0875
																													22.5738	0.0011342				23.102	0.0198432				23.1143	-0.00712167				23.0984	0.0306625				23.1043
																													22.5903	0.00114229				23.1188	0.0203415				23.1311	-0.00705454				23.1152	0.0296007				23.1211
																													22.6067	0.00114883				23.1357	0.0209102				23.148	-0.00699043				23.132	0.0286395				23.138
																													22.6232	0.00115185				23.1525	0.0215315				23.1648	-0.00694668				23.1489	0.0276971				23.1548
																													22.6396	0.00115136				23.1694	0.0221842				23.1816	-0.00691901				23.1657	0.0268271				23.1716
																													22.6561	0.00115199				23.1862	0.0228982				23.1985	-0.00690004				23.1825	0.0260412				23.1885
																													22.6725	0.00115549				23.203	0.023686				23.2153	-0.00684399				23.1994	0.025304				23.2053
																													22.689	0.00116049				23.2199	0.0245008				23.2321	-0.00673776				23.2162	0.0245768				23.2221
																													22.7054	0.00116873				23.2367	0.0253395				23.249	-0.00665002				23.2331	0.0237859				23.239
																													22.7219	0.00118319				23.2535	0.0262406				23.2658	-0.00658894				23.2499	0.0229831				23.2558
																													22.7383	0.00119982				23.2704	0.0272548				23.2826	-0.00654638				23.2667	0.0222517				23.2726
																													22.7548	0.00121533				23.2872	0.0283502				23.2995	-0.00651352				23.2836	0.0216355				23.2895
																													22.7712	0.00123488				23.304	0.0294118				23.3163	-0.00647027				23.3004	0.0211201				23.3063
																													22.7877	0.00126069				23.3209	0.0305281				23.3331	-0.00642498				23.3172	0.0205864				23.3231
																													22.8041	0.00129011				23.3377	0.0317376				23.35	-0.00637763				23.3341	0.0200252				23.34
																													22.8206	0.00131845				23.3545	0.0329503				23.3668	-0.00632749				23.3509	0.0195187				23.3568
																													22.837	0.00134142				23.3714	0.0342346				23.3836	-0.00626246				23.3677	0.0189958				23.3736
																													22.8535	0.00135974				23.3882	0.0356636				23.4005	-0.00616532				23.3846	0.0184429				23.3905
																													22.8699	0.00138192				23.405	0.0371319				23.4173	-0.00604206				23.4014	0.0179501				23.4073
																													22.8863	0.00141575				23.4219	0.0386526				23.4341	-0.00595206				23.4182	0.0174953				23.4241
																													22.9028	0.00146184				23.4387	0.040246				23.451	-0.00588735				23.4351	0.0170693				23.441
																													22.9192	0.00151304				23.4555	0.041815				23.4678	-0.00580359				23.4519	0.0166908				23.4578
																													22.9357	0.00156539				23.4724	0.0434961				23.4847	-0.00571134				23.4687	0.0162609				23.4747
																													22.9521	0.00162675				23.4892	0.0453066				23.5015	-0.00563908				23.4856	0.0158027				23.4915
																													22.9686	0.00169909				23.506	0.047119				23.5183	-0.00557507				23.5024	0.0154073				23.5083
																													22.985	0.00177935				23.5229	0.0489652				23.5352	-0.00547257				23.5192	0.0151117				23.5252
																													23.0015	0.00186943				23.5397	0.0508302				23.552	-0.00536102				23.5361	0.0148586				23.542
																													23.0179	0.00196835				23.5565	0.052697				23.5688	-0.00523779				23.5529	0.0145668				23.5588
																													23.0344	0.00206924				23.5734	0.05464				23.5857	-0.00510756				23.5697	0.0143229				23.5757
																													23.0508	0.00216768				23.5902	0.0566739				23.6025	-0.00497924				23.5866	0.0140958				23.5925
																													23.0673	0.00226529				23.607	0.0586987				23.6193	-0.00486533				23.6034	0.013854				23.6093
																													23.0837	0.00236727				23.6239	0.0607276				23.6362	-0.00476456				23.6202	0.0136398				23.6262
																													23.1002	0.00248478				23.6407	0.0627936				23.653	-0.00463632				23.6371	0.0134555				23.643
																													23.1166	0.00262082				23.6576	0.06487				23.6698	-0.00451268				23.6539	0.0132851				23.6598
																													23.1331	0.00276329				23.6744	0.0669324				23.6867	-0.00437194				23.6707	0.013087				23.6767
																													23.1495	0.00290445				23.6912	0.0689865				23.7035	-0.00418189				23.6876	0.0128767				23.6935
																													23.166	0.00304526				23.7081	0.0710286				23.7203	-0.00398144				23.7044	0.0126777				23.7103
																													23.1824	0.00318764				23.7249	0.0730442				23.7372	-0.00382243				23.7213	0.0124638				23.7272
																													23.1989	0.00333755				23.7417	0.0750544				23.754	-0.00369919				23.7381	0.0123123				23.744
																													23.2153	0.00350426				23.7586	0.0770348				23.7708	-0.00355068				23.7549	0.0122116				23.7608
																													23.2318	0.0036894				23.7754	0.0789449				23.7877	-0.00340046				23.7718	0.0121342				23.7777
																													23.2482	0.00388705				23.7922	0.0807795				23.8045	-0.00328512				23.7886	0.0120485				23.7945
																													23.2647	0.00409396				23.8091	0.0824836				23.8213	-0.00317069				23.8054	0.0118823				23.8113
																													23.2811	0.0043091				23.8259	0.0840812				23.8382	-0.00302644				23.8223	0.0117527				23.8282
																													23.2975	0.00452983				23.8427	0.0857128				23.855	-0.0028769				23.8391	0.0116683				23.845
																													23.314	0.00475599				23.8596	0.0873269				23.8718	-0.00273377				23.8559	0.011628				23.8618
																													23.3304	0.00499101				23.8764	0.0888349				23.8887	-0.00258246				23.8728	0.0116205				23.8787
																													23.3469	0.00523923				23.8932	0.0902062				23.9055	-0.0024468				23.8896	0.0116231				23.8955
																													23.3633	0.00550245				23.9101	0.0915064				23.9224	-0.00232934				23.9064	0.0116109				23.9124
																													23.3798	0.00577836				23.9269	0.0928201				23.9392	-0.00219445				23.9233	0.0115846				23.9292
																													23.3962	0.00606168				23.9437	0.0939863				23.956	-0.00204617				23.9401	0.0115373				23.946
																													23.4127	0.00634766				23.9606	0.0949523				23.9729	-0.00190472				23.9569	0.0114919				23.9629
																													23.4291	0.00664015				23.9774	0.0958759				23.9897	-0.00177287				23.9738	0.0115153				23.9797
																													23.4456	0.00694337				23.9942	0.0967066				24.0065	-0.00161177				23.9906	0.0115431				23.9965
																													23.462	0.00725031				24.0111	0.0973751				24.0234	-0.00144364				24.0074	0.0115612				24.0134
																													23.4785	0.00755559				24.0279	0.0979128				24.0402	-0.00128789				24.0243	0.0115795				24.0302
																													23.4949	0.0078665				24.0447	0.0983086				24.057	-0.00114793				24.0411	0.0116606				24.047
																													23.5114	0.00818946				24.0616	0.098603				24.0739	-0.00103701				24.0579	0.0117845				24.0639
																													23.5278	0.00852146				24.0784	0.098795				24.0907	-0.000903634				24.0748	0.0118915				24.0807
																													23.5443	0.00885444				24.0953	0.0989107				24.1075	-0.000780479				24.0916	0.0120738				24.0975
																													23.5607	0.0091742				24.1121	0.0989631				24.1244	-0.000657652				24.1084	0.0122621				24.1144
																													23.5772	0.00947983				24.1289	0.0988228				24.1412	-0.0005269				24.1253	0.0124408				24.1312
																													23.5936	0.00978371				24.1458	0.0984538				24.158	-0.000405484				24.1421	0.0125855				24.148
																													23.6101	0.0100902				24.1626	0.0979356				24.1749	-0.00028791				24.159	0.0127392				24.1649
																													23.6265	0.0103963				24.1794	0.0973251				24.1917	-0.000163001				24.1758	0.012877				24.1817
																													23.643	0.0107006				24.1963	0.0966659				24.2085	-2.4194e-05				24.1926	0.0129897				24.1985
																													23.6594	0.0110032				24.2131	0.0959542				24.2254	0.000105715				24.2095	0.0131268				24.2154
																													23.6759	0.0112967				24.2299	0.0950842				24.2422	0.000208484				24.2263	0.0133159				24.2322
																													23.6923	0.0115719				24.2468	0.0940796				24.259	0.000302803				24.2431	0.0135414				24.249
																													23.7087	0.011827				24.2636	0.0930733				24.2759	0.000382974				24.26	0.01378				24.2659
																													23.7252	0.0120715				24.2804	0.0920401				24.2927	0.000440589				24.2768	0.0139873				24.2827
																													23.7416	0.012313				24.2973	0.0908868				24.3095	0.000488493				24.2936	0.0142167				24.2995
																													23.7581	0.0125423				24.3141	0.0896009				24.3264	0.000584325				24.3105	0.0144968				24.3164
																													23.7745	0.0127488				24.3309	0.0881883				24.3432	0.000683248				24.3273	0.0148271				24.3332
																													23.791	0.0129328				24.3478	0.0867031				24.36	0.000777622				24.3441	0.0151954				24.35
																													23.8074	0.0131016				24.3646	0.0852478				24.3769	0.000868198				24.361	0.0155738				24.3669
																													23.8239	0.0132668				24.3814	0.0837982				24.3937	0.000969186				24.3778	0.0159379				24.3837
																													23.8403	0.0134289				24.3983	0.0822674				24.4106	0.00108128				24.3946	0.0162521				24.4006
																													23.8568	0.0135782				24.4151	0.0806491				24.4274	0.00118421				24.4115	0.0166509				24.4174
																													23.8732	0.0137104				24.4319	0.0789483				24.4442	0.00126729				24.4283	0.0171425				24.4342
																													23.8897	0.0138215				24.4488	0.0772248				24.4611	0.00133105				24.4451	0.0175951				24.4511
																													23.9061	0.0139072				24.4656	0.0755264				24.4779	0.00138347				24.462	0.0180825				24.4679
																													23.9226	0.0139702				24.4824	0.0737979				24.4947	0.00144394				24.4788	0.0186675				24.4847
																													23.939	0.0140169				24.4993	0.07202				24.5116	0.00152601				24.4956	0.0193171				24.5016
																													23.9555	0.0140518				24.5161	0.0702149				24.5284	0.00158769				24.5125	0.019983				24.5184
																													23.9719	0.014073				24.5329	0.0684412				24.5452	0.0016267				24.5293	0.020657				24.5352
																													23.9884	0.0140771				24.5498	0.0666961				24.5621	0.00165232				24.5461	0.0213729				24.5521
																													24.0048	0.0140683				24.5666	0.0649355				24.5789	0.00168046				24.563	0.0221457				24.5689
																													24.0213	0.0140508				24.5835	0.0631292				24.5957	0.00171248				24.5798	0.022943				24.5857
																													24.0377	0.0140162				24.6003	0.0613402				24.6126	0.00175183				24.5967	0.0237967				24.6026
																													24.0542	0.0139552				24.6171	0.0596221				24.6294	0.00179906				24.6135	0.0247929				24.6194
																													24.0706	0.0138698				24.634	0.0579272				24.6462	0.00185077				24.6303	0.0258252				24.6362
																													24.087	0.0137693				24.6508	0.0562556				24.6631	0.00189789				24.6472	0.0268461				24.6531
																													24.1035	0.0136659				24.6676	0.0545745				24.6799	0.00193996				24.664	0.0279435				24.6699
																													24.1199	0.0135621				24.6845	0.0528634				24.6967	0.00197351				24.6808	0.029084				24.6867
																													24.1364	0.0134517				24.7013	0.0512089				24.7136	0.00199715				24.6977	0.0302649				24.7036
																													24.1528	0.0133365				24.7181	0.0496394				24.7304	0.00201756				24.7145	0.031539				24.7204
																													24.1693	0.0132177				24.735	0.0479992				24.7472	0.00206555				24.7313	0.032921				24.7372
																													24.1857	0.0130856				24.7518	0.0463241				24.7641	0.00210608				24.7482	0.0343652				24.7541
																													24.2022	0.012936				24.7686	0.0447318				24.7809	0.00213429				24.765	0.0358019				24.7709
																													24.2186	0.0127758				24.7855	0.0432261				24.7977	0.00215899				24.7818	0.0372801				24.7877
																													24.2351	0.0126089				24.8023	0.041799				24.8146	0.00222025				24.7987	0.0388492				24.8046
																													24.2515	0.0124397				24.8191	0.0403939				24.8314	0.00228225				24.8155	0.0404493				24.8214
																													24.268	0.0122756				24.836	0.038998				24.8483	0.00233138				24.8323	0.0421025				24.8383
																													24.2844	0.0121059				24.8528	0.0376057				24.8651	0.00235727				24.8492	0.0438423				24.8551
																													24.3009	0.0119245				24.8696	0.0363198				24.8819	0.00237014				24.866	0.0455661				24.8719
																													24.3173	0.0117475				24.8865	0.0350594				24.8988	0.00240873				24.8828	0.0472431				24.8888
																													24.3338	0.0115779				24.9033	0.0337742				24.9156	0.00246762				24.8997	0.048965				24.9056
																													24.3502	0.011404				24.9201	0.0325529				24.9324	0.00252738				24.9165	0.050774				24.9224
																													24.3667	0.0112221				24.937	0.0313595				24.9493	0.00258195				24.9333	0.05268				24.9393
																													24.3831	0.0110343				24.9538	0.0302393				24.9661	0.0026237				24.9502	0.0545976				24.9561
																													24.3996	0.0108423				24.9706	0.029193				24.9829	0.00266179				24.967	0.0564533				24.9729
																													24.416	0.0106489				24.9875	0.0281447				24.9998	0.00274674				24.9838	0.0583548				24.9898
																													24.4325	0.0104578				25.0043	0.0271157				25.0166	0.00282616				25.0007	0.0602922				25.0066
																													24.4489	0.0102722				25.0212	0.0261629				25.0334	0.00289482				25.0175	0.0621869				25.0234
																													24.4654	0.0100921				25.038	0.0253131				25.0503	0.00296148				25.0343	0.0641002				25.0403
																													24.4818	0.0099133				25.0548	0.0245362				25.0671	0.00306518				25.0512	0.0660098				25.0571
																													24.4982	0.0097322				25.0717	0.0237677				25.0839	0.00321558				25.068	0.0679246				25.0739
																													24.5147	0.00955361				25.0885	0.0229705				25.1008	0.00339221				25.0849	0.0698762				25.0908
																													24.5311	0.0093825				25.1053	0.0221698				25.1176	0.00361559				25.1017	0.0718079				25.1076
																													24.5476	0.00921708				25.1222	0.0213879				25.1344	0.00388421				25.1185	0.0737226				25.1244
																													24.564	0.00905574				25.139	0.0206592				25.1513	0.00422104				25.1354	0.0756706				25.1413
																													24.5805	0.0088983				25.1558	0.0199949				25.1681	0.00463925				25.1522	0.0776828				25.1581
																													24.5969	0.008741				25.1727	0.0193182				25.1849	0.00512587				25.169	0.0796831				25.1749
																													24.6134	0.00858579				25.1895	0.0186373				25.2018	0.00572744				25.1859	0.0816517				25.1918
																													24.6298	0.00844108				25.2063	0.0179955				25.2186	0.00648395				25.2027	0.0836826				25.2086
																													24.6463	0.00830549				25.2232	0.0174015				25.2354	0.00736151				25.2195	0.0857684				25.2254
																													24.6627	0.00817445				25.24	0.0168872				25.2523	0.00838348				25.2364	0.0878871				25.2423
																													24.6792	0.00805136				25.2568	0.0164337				25.2691	0.00960845				25.2532	0.0901224				25.2591
																													24.6956	0.00793775				25.2737	0.015949				25.2859	0.0110542				25.27	0.0925743				25.2759
																													24.7121	0.00782861				25.2905	0.015505				25.3028	0.0127564				25.2869	0.0952119				25.2928
																													24.7285	0.0077204				25.3073	0.0151868				25.3196	0.0147543				25.3037	0.0979576				25.3096
																													24.745	0.00761254				25.3242	0.0148558				25.3365	0.0170742				25.3205	0.100867				25.3265
																													24.7614	0.00750463				25.341	0.014495				25.3533	0.0197328				25.3374	0.103948				25.3433
																													24.7779	0.00740233				25.3578	0.0141544				25.3701	0.0227974				25.3542	0.107306				25.3601
																													24.7943	0.00731154				25.3747	0.0137791				25.387	0.0263376				25.371	0.111041				25.377
																													24.8108	0.00722831				25.3915	0.0134177				25.4038	0.0303608				25.3879	0.115138				25.3938
																													24.8272	0.00715178				25.4083	0.0131078				25.4206	0.0349344				25.4047	0.119703				25.4106
																													24.8437	0.00708174				25.4252	0.0128388				25.4375	0.0401676				25.4215	0.124744				25.4275
																													24.8601	0.00701269				25.442	0.0126157				25.4543	0.0460763				25.4384	0.130238				25.4443
																													24.8766	0.00694466				25.4589	0.0124159				25.4711	0.052706				25.4552	0.136307				25.4611
																													24.893	0.00687626				25.4757	0.0122335				25.488	0.0601397				25.472	0.143047				25.478
																													24.9094	0.00681102				25.4925	0.0121069				25.5048	0.0684243				25.4889	0.150452				25.4948
																													24.9259	0.00675791				25.5094	0.0119591				25.5216	0.0775975				25.5057	0.158547				25.5116
																													24.9423	0.00671778				25.5262	0.011752				25.5385	0.0877319				25.5226	0.167436				25.5285
																													24.9588	0.00668717				25.543	0.0116008				25.5553	0.0989226				25.5394	0.177202				25.5453
																													24.9752	0.00666033				25.5599	0.0114663				25.5721	0.111197				25.5562	0.187831				25.5621
																													24.9917	0.00663723				25.5767	0.0113083				25.589	0.12457				25.5731	0.199359				25.579
																													25.0081	0.00661986				25.5935	0.0111499				25.6058	0.139071				25.5899	0.211917				25.5958
																													25.0246	0.00660387				25.6104	0.0110073				25.6226	0.154779				25.6067	0.225518				25.6126
																													25.041	0.0065874				25.6272	0.0108866				25.6395	0.171734				25.6236	0.240073				25.6295
																													25.0575	0.00657139				25.644	0.010812				25.6563	0.18988				25.6404	0.25562				25.6463
																													25.0739	0.0065562				25.6609	0.0107602				25.6731	0.209198				25.6572	0.272256				25.6631
																													25.0904	0.00655618				25.6777	0.0107192				25.69	0.229702				25.6741	0.290027				25.68
																													25.1068	0.00657448				25.6945	0.0106781				25.7068	0.251413				25.6909	0.30885				25.6968
																													25.1233	0.00659631				25.7114	0.0106841				25.7236	0.274295				25.7077	0.328666				25.7136
																													25.1397	0.0066156				25.7282	0.0106959				25.7405	0.298286				25.7246	0.349453				25.7305
																													25.1562	0.00663458				25.745	0.0107072				25.7573	0.323333				25.7414	0.371146				25.7473
																													25.1726	0.00665419				25.7619	0.0107307				25.7742	0.349339				25.7582	0.393736				25.7642
																													25.1891	0.0066754				25.7787	0.0107525				25.791	0.376271				25.7751	0.417206				25.781
																													25.2055	0.00669922				25.7955	0.0107478				25.8078	0.404055				25.7919	0.441487				25.7978
																													25.222	0.00672663				25.8124	0.0107267				25.8247	0.432571				25.8087	0.466453				25.8147
																													25.2384	0.00676151				25.8292	0.0107363				25.8415	0.461721				25.8256	0.491978				25.8315
																													25.2549	0.00679979				25.846	0.0108259				25.8583	0.491347				25.8424	0.518029				25.8483
																													25.2713	0.00683544				25.8629	0.0109944				25.8752	0.521296				25.8592	0.54451				25.8652
																													25.2877	0.00687157				25.8797	0.0111321				25.892	0.55148				25.8761	0.571285				25.882
																													25.3042	0.00690953				25.8965	0.0112395				25.9088	0.581754				25.8929	0.598207				25.8988
																													25.3206	0.00694528				25.9134	0.0113591				25.9257	0.611934				25.9097	0.625232				25.9157
																													25.3371	0.00697801				25.9302	0.0115101				25.9425	0.641887				25.9266	0.652215				25.9325
																													25.3535	0.00701355				25.9471	0.0116785				25.9593	0.671497				25.9434	0.678948				25.9493
																													25.37	0.00705971				25.9639	0.0118065				25.9762	0.7006				25.9602	0.705361				25.9662
																													25.3864	0.00711721				25.9807	0.0119386				25.993	0.729015				25.9771	0.731303				25.983
																													25.4029	0.0071808				25.9976	0.0121381				26.0098	0.756573				25.9939	0.756682				25.9998
																													25.4193	0.00724729				26.0144	0.0123332				26.0267	0.783152				26.0108	0.781345				26.0167
																													25.4358	0.00731539				26.0312	0.0125294				26.0435	0.8087				26.0276	0.805174				26.0335
																													25.4522	0.00738501				26.0481	0.0128297				26.0603	0.833081				26.0444	0.828092				26.0503
																													25.4687	0.00745665				26.0649	0.0132147				26.0772	0.856135				26.0613	0.84996				26.0672
																													25.4851	0.00752755				26.0817	0.0135794				26.094	0.877735				26.0781	0.870731				26.084
																													25.5016	0.0075949				26.0986	0.0139124				26.1108	0.897766				26.0949	0.890215				26.1008
																													25.518	0.00765986				26.1154	0.0142953				26.1277	0.916161				26.1118	0.908255				26.1177
																													25.5345	0.00772626				26.1322	0.0147398				26.1445	0.932886				26.1286	0.924812				26.1345
																													25.5509	0.00779499				26.1491	0.0151621				26.1613	0.947852				26.1454	0.939871				26.1513
																													25.5674	0.00786213				26.1659	0.0155635				26.1782	0.960994				26.1623	0.953404				26.1682
																													25.5838	0.00792776				26.1827	0.0159576				26.195	0.972313				26.1791	0.965344				26.185
																													25.6003	0.00799845				26.1996	0.0164624				26.2119	0.98176				26.1959	0.975646				26.2018
																													25.6167	0.00807791				26.2164	0.0170713				26.2287	0.989261				26.2128	0.984254				26.2187
																													25.6332	0.00816284				26.2332	0.0177057				26.2455	0.994474				26.2296	0.991039				26.2355
																													25.6496	0.008248				26.2501	0.018452				26.2624	0.997846				26.2464	0.995418				26.2524
																													25.6661	0.00832798				26.2669	0.0192398				26.2792	0.999537				26.2633	0.998001				26.2692
																													25.6825	0.00841073				26.2837	0.020039				26.296	1				26.2801	0.999454				26.286
																													25.6989	0.00850463				26.3006	0.0209329				26.3129	0.998627				26.2969	1				26.3029
																													25.7154	0.0086044				26.3174	0.0218125				26.3297	0.995378				26.3138	0.998786				26.3197
																													25.7318	0.00870213				26.3342	0.0227308				26.3465	0.990323				26.3306	0.995805				26.3365
																													25.7483	0.00879475				26.3511	0.0236949				26.3634	0.983597				26.3474	0.991078				26.3534
																													25.7647	0.00888941				26.3679	0.0246583				26.3802	0.975303				26.3643	0.984799				26.3702
																													25.7812	0.00898067				26.3848	0.0257152				26.397	0.965526				26.3811	0.977065				26.387
																													25.7976	0.00906764				26.4016	0.0268229				26.4139	0.954333				26.3979	0.967803				26.4039
																													25.8141	0.00916737				26.4184	0.0278854				26.4307	0.941782				26.4148	0.957172				26.4207
																													25.8305	0.00928012				26.4353	0.0290002				26.4475	0.927987				26.4316	0.945288				26.4375
																													25.847	0.00940039				26.4521	0.0302252				26.4644	0.913031				26.4485	0.932236				26.4544
																													25.8634	0.00952916				26.4689	0.0314774				26.4812	0.897005				26.4653	0.918076				26.4712
																													25.8799	0.00965929				26.4858	0.0327647				26.498	0.880056				26.4821	0.902867				26.488
																													25.8963	0.00978821				26.5026	0.0340826				26.5149	0.862323				26.499	0.886741				26.5049
																													25.9128	0.00991477				26.5194	0.0354868				26.5317	0.843846				26.5158	0.869767				26.5217
																													25.9292	0.0100393				26.5363	0.0369492				26.5485	0.824672				26.5326	0.852027				26.5385
																													25.9457	0.0101738				26.5531	0.0383798				26.5654	0.804949				26.5495	0.833669				26.5554
																													25.9621	0.0103205				26.5699	0.039784				26.5822	0.784778				26.5663	0.814721				26.5722
																													25.9786	0.0104693				26.5868	0.0412661				26.599	0.764219				26.5831	0.795259				26.589
																													25.995	0.010613				26.6036	0.0428235				26.6159	0.74335				26.6	0.775473				26.6059
																													26.0115	0.0107559				26.6204	0.0444491				26.6327	0.722271				26.6168	0.755326				26.6227
																													26.0279	0.0109077				26.6373	0.0461339				26.6495	0.701037				26.6336	0.73484				26.6395
																													26.0444	0.0110687				26.6541	0.0477633				26.6664	0.67974				26.6505	0.714221				26.6564
																													26.0608	0.0112339				26.6709	0.049324				26.6832	0.658491				26.6673	0.693534				26.6732
																													26.0772	0.0114077				26.6878	0.0508933				26.7001	0.637299				26.6841	0.672813				26.6901
																													26.0937	0.0115947				26.7046	0.0524837				26.7169	0.616226				26.701	0.652172				26.7069
																													26.1101	0.0117888				26.7214	0.0541078				26.7337	0.595313				26.7178	0.631669				26.7237
																													26.1266	0.0119889				26.7383	0.055816				26.7506	0.574612				26.7346	0.611267				26.7406
																													26.143	0.0122005				26.7551	0.0575705				26.7674	0.554234				26.7515	0.590974				26.7574
																													26.1595	0.0124181				26.7719	0.0593642				26.7842	0.53423				26.7683	0.570944				26.7742
																													26.1759	0.012636				26.7888	0.0611469				26.8011	0.514607				26.7851	0.551296				26.7911
																													26.1924	0.0128578				26.8056	0.0628192				26.8179	0.495411				26.802	0.531969				26.8079
																													26.2088	0.0130893				26.8224	0.0645015				26.8347	0.476631				26.8188	0.512882				26.8247
																													26.2253	0.013339				26.8393	0.0662947				26.8516	0.45828				26.8356	0.494195				26.8416
																													26.2417	0.0136105				26.8561	0.0680988				26.8684	0.440435				26.8525	0.475972				26.8584
																													26.2582	0.0139014				26.873	0.0699079				26.8852	0.423107				26.8693	0.45813				26.8752
																													26.2746	0.0142095				26.8898	0.0717584				26.9021	0.406283				26.8861	0.440711				26.8921
																													26.2911	0.0145275				26.9066	0.0736083				26.9189	0.389951				26.903	0.423825				26.9089
																													26.3075	0.0148519				26.9235	0.0755183				26.9357	0.37414				26.9198	0.40749				26.9257
																													26.324	0.0151896				26.9403	0.077558				26.9526	0.358884				26.9367	0.391633				26.9426
																													26.3404	0.0155437				26.9571	0.079667				26.9694	0.344155				26.9535	0.37623				26.9594
																													26.3569	0.0159137				26.974	0.0818209				26.9862	0.329906				26.9703	0.361287				26.9762
																													26.3733	0.0163085				26.9908	0.0840368				27.0031	0.316191				26.9872	0.346831				26.9931
																													26.3898	0.0167271				27.0076	0.0864139				27.0199	0.303002				27.004	0.332826				27.0099
																													26.4062	0.017162				27.0245	0.0889736				27.0367	0.290299				27.0208	0.319275				27.0267
																													26.4227	0.0176213				27.0413	0.09162				27.0536	0.278127				27.0377	0.306249				27.0436
																													26.4391	0.0181115				27.0581	0.0943958				27.0704	0.266443				27.0545	0.293732				27.0604
																													26.4556	0.0186312				27.075	0.0973426				27.0872	0.255203				27.0713	0.281684				27.0772
																													26.472	0.0191698				27.0918	0.100478				27.1041	0.244421				27.0882	0.27006				27.0941
																													26.4884	0.0197204				27.1086	0.103865				27.1209	0.234107				27.105	0.258873				27.1109
																													26.5049	0.0202925				27.1255	0.107529				27.1378	0.224241				27.1218	0.248146				27.1278
																													26.5213	0.0208969				27.1423	0.11152				27.1546	0.214806				27.1387	0.237872				27.1446
																													26.5378	0.0215446				27.1591	0.11586				27.1714	0.205779				27.1555	0.22803				27.1614
																													26.5542	0.0222349				27.176	0.120511				27.1883	0.197135				27.1723	0.218569				27.1783
																													26.5707	0.0229628				27.1928	0.125489				27.2051	0.188893				27.1892	0.209506				27.1951
																													26.5871	0.0237302				27.2096	0.130866				27.2219	0.180993				27.206	0.200839				27.2119
																													26.6036	0.0245378				27.2265	0.136757				27.2388	0.173416				27.2228	0.192489				27.2288
																													26.62	0.025387				27.2433	0.14322				27.2556	0.166197				27.2397	0.184482				27.2456
																													26.6365	0.0262853				27.2601	0.150241				27.2724	0.159311				27.2565	0.176832				27.2624
																													26.6529	0.0272463				27.277	0.157815				27.2893	0.152739				27.2733	0.169536				27.2793
																													26.6694	0.0282772				27.2938	0.16599				27.3061	0.146465				27.2902	0.162603				27.2961
																													26.6858	0.0293773				27.3107	0.174828				27.3229	0.140444				27.307	0.155979				27.3129
																													26.7023	0.0305488				27.3275	0.18427				27.3398	0.13466				27.3238	0.149644				27.3298
																													26.7187	0.0318042				27.3443	0.19434				27.3566	0.129146				27.3407	0.143566				27.3466
																													26.7352	0.0331605				27.3612	0.205145				27.3734	0.123877				27.3575	0.137694				27.3634
																													26.7516	0.0346328				27.378	0.216706				27.3903	0.118864				27.3744	0.132054				27.3803
																													26.7681	0.0362305				27.3948	0.229026				27.4071	0.114111				27.3912	0.126656				27.3971
																													26.7845	0.0379555				27.4117	0.24214				27.4239	0.109546				27.408	0.121478				27.4139
																													26.801	0.0398224				27.4285	0.256087				27.4408	0.105193				27.4249	0.116572				27.4308
																													26.8174	0.041863				27.4453	0.270871				27.4576	0.101081				27.4417	0.111905				27.4476
																													26.8339	0.0441035				27.4622	0.286452				27.4744	0.0971424				27.4585	0.107451				27.4644
																													26.8503	0.046558				27.479	0.302764				27.4913	0.0933516				27.4754	0.103166				27.4813
																													26.8668	0.0492373				27.4958	0.319889				27.5081	0.0897171				27.4922	0.0990154				27.4981
																													26.8832	0.0521644				27.5127	0.337926				27.5249	0.0862097				27.509	0.0950669				27.5149
																													26.8996	0.055381				27.5295	0.356721				27.5418	0.0828519				27.5259	0.0912692				27.5318
																													26.9161	0.0589266				27.5463	0.376117				27.5586	0.0796669				27.5427	0.0876058				27.5486
																													26.9325	0.062827				27.5632	0.396185				27.5754	0.0766138				27.5595	0.0841389				27.5654
																													26.949	0.0671174				27.58	0.416999				27.5923	0.0736818				27.5764	0.0808685				27.5823
																													26.9654	0.0718511				27.5968	0.438471				27.6091	0.0708821				27.5932	0.0777321				27.5991
																													26.9819	0.0770688				27.6137	0.460526				27.626	0.0682013				27.61	0.0747159				27.616
																													26.9983	0.0827914				27.6305	0.483027				27.6428	0.0656118				27.6269	0.0718542				27.6328
																													27.0148	0.0890506				27.6473	0.505929				27.6596	0.0631509				27.6437	0.0690741				27.6496
																													27.0312	0.0958882				27.6642	0.529279				27.6765	0.0608145				27.6605	0.0663773				27.6665
																													27.0477	0.103352				27.681	0.552981				27.6933	0.0585629				27.6774	0.0638276				27.6833
																													27.0641	0.111507				27.6978	0.576911				27.7101	0.0563929				27.6942	0.0613838				27.7001
																													27.0806	0.1204				27.7147	0.601023				27.727	0.054302				27.711	0.0589964				27.717
																													27.097	0.130057				27.7315	0.625182				27.7438	0.0522798				27.7279	0.0566931				27.7338
																													27.1135	0.140519				27.7484	0.649227				27.7606	0.0503258				27.7447	0.0544915				27.7506
																													27.1299	0.151844				27.7652	0.673158				27.7775	0.0484716				27.7615	0.0524172				27.7675
																													27.1464	0.164068				27.782	0.696887				27.7943	0.0467023				27.7784	0.0504409				27.7843
																													27.1628	0.177202				27.7989	0.720332				27.8111	0.0450346				27.7952	0.0485072				27.8011
																													27.1793	0.191268				27.8157	0.743433				27.828	0.0434673				27.8121	0.0466477				27.818
																													27.1957	0.206308				27.8325	0.766079				27.8448	0.0419525				27.8289	0.0448545				27.8348
																													27.2122	0.222352				27.8494	0.788196				27.8616	0.0404493				27.8457	0.0431341				27.8516
																													27.2286	0.239396				27.8662	0.809598				27.8785	0.0389729				27.8626	0.0415137				27.8685
																													27.2451	0.257436				27.883	0.830235				27.8953	0.0375655				27.8794	0.0400085				27.8853
																													27.2615	0.276474				27.8999	0.850071				27.9121	0.0361807				27.8962	0.0385248				27.9021
																													27.2779	0.296506				27.9167	0.868946				27.929	0.0348221				27.9131	0.0370792				27.919
																													27.2944	0.317508				27.9335	0.88679				27.9458	0.0335479				27.9299	0.0357223				27.9358
																													27.3108	0.339437				27.9504	0.903539				27.9626	0.0323508				27.9467	0.0343577				27.9526
																													27.3273	0.36224				27.9672	0.919121				27.9795	0.0311991				27.9636	0.0329572				27.9695
																													27.3437	0.38588				27.984	0.933463				27.9963	0.0300902				27.9804	0.0316414				27.9863
																													27.3602	0.410304				28.0009	0.946593				28.0131	0.0290397				27.9972	0.0304524				28.0031
																													27.3766	0.435432				28.0177	0.958464				28.03	0.0280328				28.0141	0.0293255				28.02
																													27.3931	0.461185				28.0345	0.968899				28.0468	0.0270699				28.0309	0.028187				28.0368
																													27.4095	0.48749				28.0514	0.977864				28.0637	0.0261446				28.0477	0.0270417				28.0537
																													27.426	0.514251				28.0682	0.985364				28.0805	0.0252109				28.0646	0.0260014				28.0705
																													27.4424	0.541358				28.085	0.991306				28.0973	0.0243252				28.0814	0.0250003				28.0873
																													27.4589	0.568698				28.1019	0.995723				28.1142	0.0235218				28.0982	0.0240105				28.1042
																													27.4753	0.596154				28.1187	0.998335				28.131	0.0227021				28.1151	0.023098				28.121
																													27.4918	0.623612				28.1355	0.999686				28.1478	0.0219226				28.1319	0.0222716				28.1378
																													27.5082	0.650954				28.1524	1				28.1647	0.0212315				28.1487	0.0215085				28.1547
																													27.5247	0.678046				28.1692	0.998801				28.1815	0.020581				28.1656	0.0207854				28.1715
																													27.5411	0.704755				28.186	0.996041				28.1983	0.0199408				28.1824	0.0201015				28.1883
																													27.5576	0.730964				28.2029	0.991813				28.2152	0.0192715				28.1992	0.0194251				28.2052
																													27.574	0.756555				28.2197	0.986119				28.232	0.0186109				28.2161	0.0187339				28.222
																													27.5905	0.781402				28.2366	0.978995				28.2488	0.0179891				28.2329	0.0181108				28.2388
																													27.6069	0.805377				28.2534	0.970529				28.2657	0.0173984				28.2497	0.0175513				28.2557
																													27.6234	0.828366				28.2702	0.960773				28.2825	0.0168414				28.2666	0.0169256				28.2725
																													27.6398	0.850255				28.2871	0.949795				28.2993	0.0162955				28.2834	0.0162522				28.2893
																													27.6563	0.870938				28.3039	0.937651				28.3162	0.0157445				28.3003	0.0156368				28.3062
																													27.6727	0.89032				28.3207	0.924467				28.333	0.0152443				28.3171	0.0150908				28.323
																													27.6891	0.908316				28.3376	0.91023				28.3498	0.0148051				28.3339	0.0145991				28.3398
																													27.7056	0.924847				28.3544	0.895025				28.3667	0.0143664				28.3508	0.0141294				28.3567
																													27.722	0.939848				28.3712	0.878931				28.3835	0.0139486				28.3676	0.0137074				28.3735
																													27.7385	0.953269				28.3881	0.861991				28.4003	0.0135157				28.3844	0.0132746				28.3903
																													27.7549	0.965071				28.4049	0.844369				28.4172	0.0130711				28.4013	0.0128195				28.4072
																													27.7714	0.975218				28.4217	0.826165				28.434	0.0126829				28.4181	0.012425				28.424
																													27.7878	0.983639				28.4386	0.807365				28.4508	0.0123103				28.4349	0.0120189				28.4408
																													27.8043	0.990181				28.4554	0.787983				28.4677	0.0119425				28.4518	0.0116064				28.4577
																													27.8207	0.994908				28.4722	0.768106				28.4845	0.011617				28.4686	0.011215				28.4745
																													27.8372	0.99803				28.4891	0.747853				28.5013	0.0112951				28.4854	0.0108933				28.4913
																													27.8536	0.999755				28.5059	0.727356				28.5182	0.0109596				28.5023	0.0106068				28.5082
																													27.8701	1				28.5227	0.706654				28.535	0.0106568				28.5191	0.0103062				28.525
																													27.8865	0.998582				28.5396	0.685732				28.5519	0.0103797				28.5359	0.0100394				28.5419
																													27.903	0.995537				28.5564	0.664695				28.5687	0.010117				28.5528	0.00976035				28.5587
																													27.9194	0.990926				28.5732	0.643641				28.5855	0.00987729				28.5696	0.00945965				28.5755
																													27.9359	0.984819				28.5901	0.622609				28.6024	0.0096784				28.5864	0.0091906				28.5924
																													27.9523	0.977289				28.6069	0.601716				28.6192	0.00949655				28.6033	0.00896979				28.6092
																													27.9688	0.968406				28.6237	0.58101				28.636	0.009297				28.6201	0.00871815				28.626
																													27.9852	0.958248				28.6406	0.560418				28.6529	0.0090931				28.6369	0.00841308				28.6429
																													28.0017	0.946898				28.6574	0.539938				28.6697	0.00888642				28.6538	0.00815555				28.6597
																													28.0181	0.93444				28.6743	0.519776				28.6865	0.00866725				28.6706	0.00791461				28.6765
																													28.0346	0.920953				28.6911	0.499981				28.7034	0.00847507				28.6874	0.00772412				28.6934
																													28.051	0.90652				28.7079	0.480533				28.7202	0.00831958				28.7043	0.007567				28.7102
																													28.0675	0.891224				28.7248	0.461493				28.737	0.00819334				28.7211	0.00735642				28.727
																													28.0839	0.875146				28.7416	0.4429				28.7539	0.00808415				28.738	0.007146				28.7439
																													28.1003	0.858363				28.7584	0.42466				28.7707	0.0079484				28.7548	0.00696811				28.7607
																													28.1168	0.840959				28.7753	0.406794				28.7875	0.00778606				28.7716	0.00683018				28.7775
																													28.1332	0.823015				28.7921	0.389308				28.8044	0.0076364				28.7885	0.00672117				28.7944
																													28.1497	0.804613				28.8089	0.372213				28.8212	0.00751981				28.8053	0.00663598				28.8112
																													28.1661	0.785833				28.8258	0.355572				28.838	0.00741039				28.8221	0.00654055				28.828
																													28.1826	0.766755				28.8426	0.339422				28.8549	0.00731271				28.839	0.00643504				28.8449
																													28.199	0.747442				28.8594	0.323898				28.8717	0.00723988				28.8558	0.00632592				28.8617
																													28.2155	0.727953				28.8763	0.308944				28.8885	0.0071648				28.8726	0.00624452				28.8785
																													28.2319	0.70835				28.8931	0.29449				28.9054	0.00707241				28.8895	0.00618421				28.8954
																													28.2484	0.688697				28.9099	0.280529				28.9222	0.00696899				28.9063	0.0061242				28.9122
																													28.2648	0.669038				28.9268	0.267019				28.939	0.00687288				28.9231	0.0060354				28.929
																													28.2813	0.649416				28.9436	0.253936				28.9559	0.00680413				28.94	0.00594539				28.9459
																													28.2977	0.629888				28.9604	0.241312				28.9727	0.00675438				28.9568	0.00587912				28.9627
																													28.3142	0.610511				28.9773	0.229217				28.9896	0.00670255				28.9736	0.005829				28.9796
																													28.3306	0.591323				28.9941	0.217669				29.0064	0.00663587				28.9905	0.00577224				28.9964
																													28.3471	0.572353				29.0109	0.206574				29.0232	0.00656267				29.0073	0.00572947				29.0132
																													28.3635	0.553626				29.0278	0.195915				29.0401	0.00650325				29.0241	0.00569821				29.0301
																													28.38	0.535171				29.0446	0.185766				29.0569	0.00646301				29.041	0.00566008				29.0469
																													28.3964	0.517019				29.0614	0.176052				29.0737	0.00643402				29.0578	0.00555093				29.0637
																													28.4129	0.499207				29.0783	0.166695				29.0906	0.00639717				29.0746	0.00545377				29.0806
																													28.4293	0.481761				29.0951	0.157828				29.1074	0.00637554				29.0915	0.00540392				29.0974
																													28.4458	0.464696				29.1119	0.149438				29.1242	0.00636507				29.1083	0.00538145				29.1142
																													28.4622	0.448021				29.1288	0.141367				29.1411	0.00634112				29.1251	0.00537012				29.1311
																													28.4786	0.431749				29.1456	0.133668				29.1579	0.00630288				29.142	0.00535812				29.1479
																													28.4951	0.415887				29.1625	0.12634				29.1747	0.00629267				29.1588	0.0053437				29.1647
																													28.5115	0.400441				29.1793	0.119356				29.1916	0.00629854				29.1756	0.00532148				29.1816
																													28.528	0.385421				29.1961	0.112689				29.2084	0.00630969				29.1925	0.00530882				29.1984
																													28.5444	0.370839				29.213	0.106263				29.2252	0.00632199				29.2093	0.00531518				29.2152
																													28.5609	0.356692				29.2298	0.100135				29.2421	0.00633517				29.2262	0.00532312				29.2321
																													28.5773	0.342971				29.2466	0.0943593				29.2589	0.00635304				29.243	0.00532821				29.2489
																													28.5938	0.329678				29.2635	0.0889506				29.2757	0.00637321				29.2598	0.00532931				29.2657
																													28.6102	0.316816				29.2803	0.0837427				29.2926	0.00639494				29.2767	0.00530759				29.2826
																													28.6267	0.30438				29.2971	0.0787507				29.3094	0.00641427				29.2935	0.00525376				29.2994
																													28.6431	0.292368				29.314	0.0741404				29.3262	0.0064329				29.3103	0.00524007				29.3162
																													28.6596	0.280775				29.3308	0.0698257				29.3431	0.00646412				29.3272	0.00526248				29.3331
																													28.676	0.26959				29.3476	0.0657249				29.3599	0.0065046				29.344	0.00528036				29.3499
																													28.6925	0.258807				29.3645	0.0617732				29.3767	0.00654991				29.3608	0.00529071				29.3667
																													28.7089	0.248423				29.3813	0.0580004				29.3936	0.00660636				29.3777	0.00530078				29.3836
																													28.7254	0.238435				29.3981	0.0544047				29.4104	0.00665422				29.3945	0.00535184				29.4004
																													28.7418	0.228833				29.415	0.0510065				29.4273	0.00669134				29.4113	0.00539307				29.4172
																													28.7583	0.219601				29.4318	0.0478466				29.4441	0.00672431				29.4282	0.00541884				29.4341
																													28.7747	0.210734				29.4486	0.0448291				29.4609	0.00678415				29.445	0.00543552				29.4509
																													28.7912	0.202223				29.4655	0.0420195				29.4778	0.00688781				29.4618	0.00545314				29.4678
																													28.8076	0.194055				29.4823	0.0394214				29.4946	0.00698187				29.4787	0.00546655				29.4846
																													28.8241	0.186223				29.4991	0.0369463				29.5114	0.00706459				29.4955	0.0054799				29.5014
																													28.8405	0.178724				29.516	0.0346401				29.5283	0.00715354				29.5123	0.00552518				29.5183
																													28.857	0.171541				29.5328	0.0324659				29.5451	0.00723382				29.5292	0.00558511				29.5351
																													28.8734	0.164659				29.5496	0.030358				29.5619	0.0073069				29.546	0.00565559				29.5519
																													28.8898	0.158073				29.5665	0.0283134				29.5788	0.0073816				29.5628	0.0057139				29.5688
																													28.9063	0.151772				29.5833	0.0264619				29.5956	0.00745994				29.5797	0.00576132				29.5856
																													28.9227	0.145742				29.6002	0.0247514				29.6124	0.00755847				29.5965	0.00580071				29.6024
																													28.9392	0.139971				29.617	0.0230821				29.6293	0.0076644				29.6133	0.00583007				29.6193
																													28.9556	0.134455				29.6338	0.0215391				29.6461	0.00779706				29.6302	0.00586028				29.6361
																													28.9721	0.129191				29.6507	0.0200752				29.6629	0.00791179				29.647	0.00595845				29.6529
																													28.9885	0.124165				29.6675	0.0186136				29.6798	0.00799602				29.6639	0.00605311				29.6698
																													29.005	0.119365				29.6843	0.0172505				29.6966	0.00807104				29.6807	0.0061167				29.6866
																													29.0214	0.114781				29.7012	0.0160038				29.7134	0.00812728				29.6975	0.00616067				29.7034
																													29.0379	0.1104				29.718	0.0148246				29.7303	0.00817366				29.7144	0.00621533				29.7203
																													29.0543	0.106203				29.7348	0.0137396				29.7471	0.00825617				29.7312	0.0062557				29.7371
																													29.0708	0.102191				29.7517	0.0127042				29.7639	0.00838597				29.748	0.00628435				29.7539
																													29.0872	0.0983609				29.7685	0.0117514				29.7808	0.00851571				29.7649	0.0063229				29.7708
																													29.1037	0.0947027				29.7853	0.0108228				29.7976	0.00861923				29.7817	0.00640951				29.7876
																													29.1201	0.0912077				29.8022	0.00996657				29.8144	0.00870128				29.7985	0.00649847				29.8044
																													29.1366	0.0878681				29.819	0.00921718				29.8313	0.00877858				29.8154	0.00662481				29.8213
																													29.153	0.0846758				29.8358	0.0084371				29.8481	0.00885389				29.8322	0.00683721				29.8381
																													29.1695	0.0816285				29.8527	0.00763956				29.8649	0.00892755				29.849	0.00700572				29.8549
																													29.1859	0.0787203				29.8695	0.00690258				29.8818	0.009007				29.8659	0.00713302				29.8718
																													29.2024	0.0759417				29.8863	0.00619431				29.8986	0.00906525				29.8827	0.00726963				29.8886
																													29.2188	0.0732846				29.9032	0.00552269				29.9155	0.00910516				29.8995	0.0073709				29.9055
																													29.2353	0.0707446				29.92	0.00493426				29.9323	0.00912646				29.9164	0.00743742				29.9223
																													29.2517	0.068323				29.9368	0.00441344				29.9491	0.00914406				29.9332	0.00748584				29.9391
																													29.2682	0.0660119				29.9537	0.00395155				29.966	0.00918037				29.95	0.00756684				29.956
																													29.2846	0.0637984				29.9705	0.00349708				29.9828	0.00922059				29.9669	0.00772556				29.9728
																													29.301	0.0616809				29.9873	0.00301609				29.9996	0.00925064				29.9837	0.00791646				29.9896
																													29.3175	0.0596513				30.0042	0.00258855				30.0165	0.00927264				30.0005	0.00809827				30.0065
																													29.3339	0.0576946				30.021	0.00215376				30.0333	0.0092886				30.0174	0.00829277				30.0233
																													29.3504	0.0558192				30.0378	0.00168475				30.0501	0.00928429				30.0342	0.00845902				30.0401
																													29.3668	0.0540322				30.0547	0.00133355				30.067	0.00924255				30.051	0.00858656				30.057
																													29.3833	0.0523287				30.0715	0.00106824				30.0838	0.00918726				30.0679	0.00875217				30.0738
																													29.3997	0.050709				30.0884	0.000757582				30.1006	0.00913758				30.0847	0.00896702				30.0906
																													29.4162	0.0491558				30.1052	0.0004578				30.1175	0.00909335				30.1015	0.00915115				30.1075
																													29.4326	0.0476534				30.122	0.000202811				30.1343	0.00904927				30.1184	0.00927231				30.1243
																													29.4491	0.0462051				30.1389	1.04539e-05				30.1511	0.00901243				30.1352	0.00937299				30.1411
																													29.4655	0.0448173				30.1557	-0.000148474				30.168	0.00897046				30.1521	0.00955447				30.158
																													29.482	0.0434924				30.1725	-0.000293259				30.1848	0.0089118				30.1689	0.00973804				30.1748
																													29.4984	0.0422218				30.1894	-0.000465162				30.2016	0.00883496				30.1857	0.00988542				30.1916
																													29.5149	0.0409981				30.2062	-0.000598777				30.2185	0.00874795				30.2026	0.010007				30.2085
																													29.5313	0.0398216				30.223	-0.000705967				30.2353	0.00866704				30.2194	0.0101348				30.2253
																													29.5478	0.0386878				30.2399	-0.000867078				30.2521	0.00860636				30.2362	0.0103832				30.2421
																													29.5642	0.0375925				30.2567	-0.00105762				30.269	0.00849906				30.2531	0.0106594				30.259
																													29.5807	0.0365409				30.2735	-0.00125456				30.2858	0.00836273				30.2699	0.0108541				30.2758
																													29.5971	0.0355387				30.2904	-0.00151393				30.3026	0.00824537				30.2867	0.0109859				30.2926
																													29.6136	0.0345826				30.3072	-0.00178829				30.3195	0.00810664				30.3036	0.0111579				30.3095
																													29.63	0.0336636				30.324	-0.00199668				30.3363	0.00794587				30.3204	0.0113601				30.3263
																													29.6465	0.0327785				30.3409	-0.00216789				30.3532	0.00778508				30.3372	0.0115217				30.3432
																													29.6629	0.031931				30.3577	-0.002298				30.37	0.00762185				30.3541	0.0116835				30.36
																													29.6793	0.031117				30.3745	-0.00240201				30.3868	0.00745044				30.3709	0.0118602				30.3768
																													29.6958	0.030326				30.3914	-0.0025156				30.4037	0.00727802				30.3877	0.0120125				30.3937
																													29.7122	0.0295566				30.4082	-0.00263395				30.4205	0.00710308				30.4046	0.0121555				30.4105
																													29.7287	0.0288173				30.425	-0.00271635				30.4373	0.00694085				30.4214	0.0123173				30.4273
																													29.7451	0.0281169				30.4419	-0.00277143				30.4542	0.00677676				30.4382	0.0124932				30.4442
																													29.7616	0.0274522				30.4587	-0.00281816				30.471	0.0066058				30.4551	0.0126204				30.461
																													29.778	0.0268101				30.4755	-0.0028271				30.4878	0.00641676				30.4719	0.0127133				30.4778
																													29.7945	0.0261857				30.4924	-0.00282636				30.5047	0.00620535				30.4887	0.0128287				30.4947
																													29.8109	0.0255833				30.5092	-0.00287565				30.5215	0.00600372				30.5056	0.0129137				30.5115
																													29.8274	0.0250058				30.5261	-0.0029631				30.5383	0.00583102				30.5224	0.0129685				30.5283
																													29.8438	0.0244512				30.5429	-0.00305011				30.5552	0.00567896				30.5392	0.0130014				30.5452
																													29.8603	0.0239188				30.5597	-0.00305937				30.572	0.00552506				30.5561	0.013021				30.562
																													29.8767	0.0234141				30.5766	-0.00305763				30.5888	0.0053757				30.5729	0.0130361				30.5788
																													29.8932	0.0229404				30.5934	-0.00307312				30.6057	0.00519718				30.5898	0.0130464				30.5957
																													29.9096	0.0224922				30.6102	-0.00310042				30.6225	0.00497453				30.6066	0.0130527				30.6125
																													29.9261	0.022054				30.6271	-0.00311174				30.6393	0.00478224				30.6234	0.0130566				30.6293
																													29.9425	0.0216292				30.6439	-0.00302303				30.6562	0.00461119				30.6403	0.0130587				30.6462
																													29.959	0.0212359				30.6607	-0.00290205				30.673	0.00441162				30.6571	0.0130563				30.663
																													29.9754	0.0208615				30.6776	-0.00280915				30.6898	0.00421478				30.6739	0.0130248				30.6798
																													29.9919	0.0204868				30.6944	-0.00276851				30.7067	0.00400974				30.6908	0.0129816				30.6967
																													30.0083	0.0201179				30.7112	-0.00276699				30.7235	0.00381795				30.7076	0.0129194				30.7135
																													30.0248	0.0197674				30.7281	-0.00280366				30.7403	0.00366281				30.7244	0.0128426				30.7303
																													30.0412	0.0194393				30.7449	-0.00280685				30.7572	0.00352332				30.7413	0.0127803				30.7472
																													30.0577	0.0191266				30.7617	-0.00280442				30.774	0.00340038				30.7581	0.0127309				30.764
																													30.0741	0.018825				30.7786	-0.00280967				30.7908	0.00326297				30.7749	0.0126832				30.7808
																													30.0905	0.0185335				30.7954	-0.0028201				30.8077	0.00312863				30.7918	0.0125937				30.7977
																													30.107	0.0182496				30.8122	-0.00282677				30.8245	0.00298228				30.8086	0.0124658				30.8145
																													30.1234	0.0179793				30.8291	-0.00282487				30.8414	0.00280007				30.8254	0.012353				30.8314
																													30.1399	0.01773				30.8459	-0.00280452				30.8582	0.00264536				30.8423	0.0122191				30.8482
																													30.1563	0.0174952				30.8627	-0.00266598				30.875	0.00252616				30.8591	0.0120285				30.865
																													30.1728	0.0172656				30.8796	-0.00251829				30.8919	0.00239642				30.8759	0.0118104				30.8819
																													30.1892	0.0170428				30.8964	-0.00241519				30.9087	0.00225787				30.8928	0.0116194				30.8987
																													30.2057	0.0168358				30.9132	-0.00234925				30.9255	0.00216479				30.9096	0.0114802				30.9155
																													30.2221	0.0166501				30.9301	-0.00231188				30.9424	0.00207242				30.9264	0.0113457				30.9324
																													30.2386	0.0164808				30.9469	-0.00228025				30.9592	0.00195173				30.9433	0.0111613				30.9492
																													30.255	0.0163193				30.9638	-0.00214281				30.976	0.00183654				30.9601	0.0110003				30.966
																													30.2715	0.0161597				30.9806	-0.0020028				30.9929	0.00173419				30.9769	0.0108563				30.9829
																													30.2879	0.0160014				30.9974	-0.00187763				31.0097	0.00164249				30.9938	0.0106867				30.9997
																													30.3044	0.0158478				31.0143	-0.00178351				31.0265	0.0015588				31.0106	0.0105528				31.0165
																													30.3208	0.0156992				31.0311	-0.00172019				31.0434	0.00147785				31.0275	0.0104358				31.0334
																													30.3373	0.0155561				31.0479	-0.00167492				31.0602	0.00135773				31.0443	0.0102498				31.0502
																													30.3537	0.0154215				31.0648	-0.00160994				31.077	0.00123208				31.0611	0.0100358				31.067
																													30.3702	0.0152945				31.0816	-0.00144171				31.0939	0.00113815				31.078	0.00984941				31.0839
																													30.3866	0.0151728				31.0984	-0.00128956				31.1107	0.0010666				31.0948	0.00964283				31.1007
																													30.4031	0.0150584				31.1153	-0.0011612				31.1275	0.00100086				31.1116	0.00941707				31.1175
																													30.4195	0.01495				31.1321	-0.00102783				31.1444	0.000916326				31.1285	0.00921442				31.1344
																													30.436	0.0148422				31.1489	-0.000923702				31.1612	0.000827602				31.1453	0.00905924				31.1512
																													30.4524	0.0147374				31.1658	-0.000837386				31.178	0.000746931				31.1621	0.00884506				31.168
																													30.4688	0.01464				31.1826	-0.000740185				31.1949	0.000681368				31.179	0.00860867				31.1849
																													30.4853	0.0145483				31.1994	-0.000661481				31.2117	0.000634147				31.1958	0.00839573				31.2017
																													30.5017	0.014465				31.2163	-0.000598377				31.2285	0.000598254				31.2126	0.00819958				31.2185
																													30.5182	0.0143876				31.2331	-0.000540821				31.2454	0.000558597				31.2295	0.00799129				31.2354
																													30.5346	0.0143081				31.2499	-0.000513178				31.2622	0.000520453				31.2463	0.00782978				31.2522
																													30.5511	0.0142314				31.2668	-0.000511363				31.2791	0.000464993				31.2631	0.00767172				31.2691
																													30.5675	0.0141643				31.2836	-0.000551674				31.2959	0.000366901				31.28	0.00751657				31.2859
																													30.584	0.0141039				31.3004	-0.000616441				31.3127	0.000277284				31.2968	0.0073601				31.3027
																													30.6004	0.0140506				31.3173	-0.000629206				31.3296	0.000223013				31.3136	0.00716983				31.3196
																													30.6169	0.014002				31.3341	-0.00055283				31.3464	0.000179539				31.3305	0.00695753				31.3364
																													30.6333	0.0139507				31.3509	-0.000486729				31.3632	0.000138105				31.3473	0.00678139				31.3532
																													30.6498	0.0138995				31.3678	-0.000448352				31.3801	8.21818e-05				31.3641	0.00666263				31.3701
																													30.6662	0.0138559				31.3846	-0.000437088				31.3969	3.87966e-05				31.381	0.0065339				31.3869
																													30.6827	0.013814				31.4014	-0.000518878				31.4137	1.62133e-05				31.3978	0.00639239				31.4037
																													30.6991	0.013762				31.4183	-0.000622074				31.4306	7.11413e-06				31.4146	0.00623015				31.4206
																													30.7156	0.0137037				31.4351	-0.000660847				31.4474	1.91155e-06				31.4315	0.00609171				31.4374
																													30.732	0.0136587				31.452	-0.000682921				31.4642	-3.78134e-05				31.4483	0.0059923				31.4542
																													30.7485	0.0136314				31.4688	-0.000699864				31.4811	-7.99613e-05				31.4651	0.0059151				31.4711
																													30.7649	0.0136113				31.4856	-0.000699567				31.4979	-9.35048e-05				31.482	0.00580786				31.4879
																													30.7814	0.0135923				31.5025	-0.000646648				31.5147	-9.48257e-05				31.4988	0.00568637				31.5047
																													30.7978	0.0135653				31.5193	-0.000593039				31.5316	-9.55598e-05				31.5157	0.00559977				31.5216
																													30.8143	0.0135328				31.5361	-0.000564627				31.5484	-9.74139e-05				31.5325	0.00553989				31.5384
																													30.8307	0.0135047				31.553	-0.000554306				31.5652	-0.000107509				31.5493	0.00547662				31.5552
																													30.8472	0.013482				31.5698	-0.00054909				31.5821	-0.000143598				31.5662	0.00538396				31.5721
																													30.8636	0.0134617				31.5866	-0.000547309				31.5989	-0.000186468				31.583	0.00523533				31.5889
																													30.88	0.0134427				31.6035	-0.000563				31.6157	-0.000228723				31.5998	0.0051058				31.6057
																													30.8965	0.0134234				31.6203	-0.000618897				31.6326	-0.000292188				31.6167	0.00501657				31.6226
																													30.9129	0.013403				31.6371	-0.000713014				31.6494	-0.000322102				31.6335	0.00495418				31.6394
																													30.9294	0.013385				31.654	-0.000865869				31.6662	-0.000294622				31.6503	0.00489568				31.6562
																													30.9458	0.0133712				31.6708	-0.00100299				31.6831	-0.00025802				31.6672	0.00481159				31.6731
																													30.9623	0.0133585				31.6876	-0.00109436				31.6999	-0.000229661				31.684	0.0047292				31.6899
																													30.9787	0.0133423				31.7045	-0.00116892				31.7167	-0.000214766				31.7008	0.00461754				31.7067
																													30.9952	0.0133185				31.7213	-0.00124696				31.7336	-0.000210631				31.7177	0.00450591				31.7236
																													31.0116	0.0132846				31.7381	-0.0014205				31.7504	-0.000227058				31.7345	0.00438748				31.7404
																													31.0281	0.0132422				31.755	-0.00157699				31.7673	-0.000272732				31.7513	0.00426333				31.7573
																													31.0445	0.0131971				31.7718	-0.00164908				31.7841	-0.000320533				31.7682	0.00414231				31.7741
																													31.061	0.013154				31.7886	-0.00168444				31.8009	-0.0003554				31.785	0.0040543				31.7909
																													31.0774	0.0131148				31.8055	-0.00178942				31.8178	-0.00038363				31.8018	0.00397835				31.8078
																													31.0939	0.0130779				31.8223	-0.00195261				31.8346	-0.000433257				31.8187	0.00390207				31.8246
																													31.1103	0.0130386				31.8391	-0.0021496				31.8514	-0.000459275				31.8355	0.00378441				31.8414
																													31.1268	0.012992				31.856	-0.00232533				31.8683	-0.000472584				31.8523	0.00371739				31.8583
																													31.1432	0.0129313				31.8728	-0.00248065				31.8851	-0.00047852				31.8692	0.00368221				31.8751
																													31.1597	0.012854				31.8897	-0.00261907				31.9019	-0.000469385				31.886	0.00366159				31.8919
																													31.1761	0.0127687				31.9065	-0.00271448				31.9188	-0.000452035				31.9028	0.00364919				31.9088
																													31.1926	0.0126805				31.9233	-0.00277957				31.9356	-0.000433084				31.9197	0.00364162				31.9256
																													31.209	0.0125873				31.9402	-0.00284362				31.9524	-0.0004161				31.9365	0.00363687				31.9424
																													31.2255	0.0124904				31.957	-0.00293687				31.9693	-0.000410291				31.9534	0.00363005				31.9593
																													31.2419	0.0123913				31.9738	-0.00305338				31.9861	-0.000412872				31.9702	0.00359895				31.9761
																													31.2584	0.0122855				31.9907	-0.00318743				32.0029	-0.000419519				31.987	0.00356014				31.9929
																													31.2748	0.0121727				32.0075	-0.00330223				32.0198	-0.000426314				32.0039	0.00348927				32.0098
																													31.2912	0.012059				32.0243	-0.00340302				32.0366	-0.000414092				32.0207	0.00338885				32.0266
																													31.3077	0.0119441				32.0412	-0.00352758				32.0534	-0.000396603				32.0375	0.0033135				32.0434
																													31.3241	0.0118239				32.058	-0.00369369				32.0703	-0.000377786				32.0544	0.00328244				32.0603
																													31.3406	0.0116998				32.0748	-0.00382263				32.0871	-0.000360048				32.0712	0.00326783				32.0771
																													31.357	0.0115736				32.0917	-0.00391925				32.1039	-0.000343393				32.088	0.00325789				32.0939
																													31.3735	0.0114445				32.1085	-0.00402117				32.1208	-0.000328329				32.1049	0.00324683				32.1108
																													31.3899	0.011309				32.1253	-0.00417809				32.1376	-0.000314865				32.1217	0.00319994				32.1276
																													31.4064	0.0111637				32.1422	-0.00431035				32.1544	-0.000307054				32.1385	0.00310508				32.1444
																													31.4228	0.011008				32.159	-0.00443538				32.1713	-0.00030765				32.1554	0.00303152				32.1613
																													31.4393	0.0108446				32.1758	-0.00451205				32.1881	-0.000313263				32.1722	0.00298362				32.1781
																													31.4557	0.0106825				32.1927	-0.00457445				32.205	-0.000314569				32.189	0.00297842				32.195
																													31.4722	0.0105219				32.2095	-0.00463653				32.2218	-0.000321625				32.2059	0.00298196				32.2118
																													31.4886	0.0103536				32.2263	-0.00473122				32.2386	-0.000369652				32.2227	0.00298413				32.2286
																													31.5051	0.0101738				32.2432	-0.0047849				32.2555	-0.000427488				32.2395	0.00298485				32.2455
																													31.5215	0.00999121				32.26	-0.00480451				32.2723	-0.000455086				32.2564	0.00298257				32.2623
																													31.538	0.00981567				32.2768	-0.00482822				32.2891	-0.000463365				32.2732	0.00296711				32.2791
																													31.5544	0.00964313				32.2937	-0.00486313				32.306	-0.000466266				32.29	0.00294512				32.296
																													31.5709	0.00946604				32.3105	-0.00494184				32.3228	-0.000465765				32.3069	0.00292984				32.3128
																													31.5873	0.00928652				32.3273	-0.00501656				32.3396	-0.000453314				32.3237	0.00292038				32.3296
																													31.6038	0.0091115				32.3442	-0.00508479				32.3565	-0.000436112				32.3405	0.0029156				32.3465
																													31.6202	0.00894274				32.361	-0.00516354				32.3733	-0.00042193				32.3574	0.00292706				32.3633
																													31.6367	0.0087781				32.3779	-0.00517876				32.3901	-0.00041107				32.3742	0.00293669				32.3801
																													31.6531	0.00861724				32.3947	-0.00519287				32.407	-0.000410106				32.391	0.00294173				32.397
																													31.6695	0.00845517				32.4115	-0.00521836				32.4238	-0.000436055				32.4079	0.00294343				32.4138
																													31.686	0.00828554				32.4284	-0.0052871				32.4406	-0.000443291				32.4247	0.00293815				32.4306
																													31.7024	0.00811114				32.4452	-0.00542984				32.4575	-0.000434458				32.4416	0.00291375				32.4475
																													31.7189	0.0079373				32.462	-0.00552594				32.4743	-0.000426121				32.4584	0.0028974				32.4643
																													31.7353	0.00776737				32.4789	-0.00554837				32.4911	-0.00042125				32.4752	0.00288525				32.4811
																													31.7518	0.00760485				32.4957	-0.00552238				32.508	-0.000431962				32.4921	0.00287462				32.498
																													31.7682	0.00744797				32.5125	-0.00548165				32.5248	-0.000452583				32.5089	0.00286037				32.5148
																													31.7847	0.00729171				32.5294	-0.00544541				32.5416	-0.000441032				32.5257	0.00282835				32.5316
																													31.8011	0.00713864				32.5462	-0.00543018				32.5585	-0.000411447				32.5426	0.00280973				32.5485
																													31.8176	0.00699453				32.563	-0.00543345				32.5753	-0.000383508				32.5594	0.00279989				32.5653
																													31.834	0.00685607				32.5799	-0.00547043				32.5921	-0.000365439				32.5762	0.00279415				32.5821
																													31.8505	0.00671346				32.5967	-0.00549995				32.609	-0.00035515				32.5931	0.0027911				32.599
																													31.8669	0.00656193				32.6135	-0.0055362				32.6258	-0.00035616				32.6099	0.00279232				32.6158
																													31.8834	0.0064084				32.6304	-0.00558134				32.6427	-0.000376508				32.6267	0.00279515				32.6326
																													31.8998	0.00626213				32.6472	-0.00565023				32.6595	-0.000382862				32.6436	0.00280067				32.6495
																													31.9163	0.00612318				32.664	-0.00574508				32.6763	-0.000379792				32.6604	0.002825				32.6663
																													31.9327	0.00598962				32.6809	-0.00583967				32.6932	-0.000382923				32.6772	0.00285158				32.6832
																													31.9492	0.00586115				32.6977	-0.00592678				32.71	-0.000390385				32.6941	0.00286311				32.7
																													31.9656	0.00573327				32.7145	-0.00597064				32.7268	-0.000385847				32.7109	0.00286213				32.7168
																													31.9821	0.00560216				32.7314	-0.00599025				32.7437	-0.000359411				32.7277	0.00284346				32.7337
																													31.9985	0.00547102				32.7482	-0.00600499				32.7605	-0.00031821				32.7446	0.00279247				32.7505
																													32.015	0.00534521				32.765	-0.00601664				32.7773	-0.00028014				32.7614	0.00275677				32.7673
																													32.0314	0.00522566				32.7819	-0.00600881				32.7942	-0.000255077				32.7782	0.00273609				32.7842
																													32.0479	0.005108				32.7987	-0.00596357				32.811	-0.000242628				32.7951	0.00272519				32.801
																													32.0643	0.00499112				32.8156	-0.00592342				32.8278	-0.00026406				32.8119	0.00273151				32.8178
																													32.0807	0.0048796				32.8324	-0.00589652				32.8447	-0.000284819				32.8287	0.00278664				32.8347
																													32.0972	0.00477491				32.8492	-0.00587979				32.8615	-0.000291618				32.8456	0.00287524				32.8515
																													32.1136	0.00467822				32.8661	-0.00587632				32.8783	-0.000290683				32.8624	0.00293713				32.8683
																													32.1301	0.00459019				32.8829	-0.00593952				32.8952	-0.000284364				32.8793	0.00297445				32.8852
																													32.1465	0.00450262				32.8997	-0.00600148				32.912	-0.000265643				32.8961	0.00299471				32.902
																													32.163	0.00440511				32.9166	-0.00602489				32.9288	-0.000248373				32.9129	0.00299207				32.9188
																													32.1794	0.00429759				32.9334	-0.00601919				32.9457	-0.000255598				32.9298	0.00298842				32.9357
																													32.1959	0.00419153				32.9502	-0.00599276				32.9625	-0.000276849				32.9466	0.00298614				32.9525
																													32.2123	0.00410195				32.9671	-0.00596982				32.9793	-0.000264208				32.9634	0.0029838				32.9693
																													32.2288	0.00402695				32.9839	-0.00595482				32.9962	-0.000241939				32.9803	0.00297347				32.9862
																													32.2452	0.0039524				33.0007	-0.00595161				33.013	-0.000218524				32.9971	0.0029488				33.003
																													32.2617	0.00387747				33.0176	-0.00595904				33.0298	-0.000208686				33.0139	0.00290739				33.0198
																													32.2781	0.00380285				33.0344	-0.00599337				33.0467	-0.0002114				33.0308	0.00282845				33.0367
																													32.2946	0.00372549				33.0512	-0.00602981				33.0635	-0.000234899				33.0476	0.00277135				33.0535
																													32.311	0.00365159				33.0681	-0.00600592				33.0803	-0.000236987				33.0644	0.00274961				33.0703
																													32.3275	0.00358348				33.0849	-0.00597634				33.0972	-0.000202419				33.0813	0.00274397				33.0872
																													32.3439	0.00351778				33.1017	-0.00606242				33.114	-0.00016664				33.0981	0.00273236				33.104
																													32.3604	0.00345919				33.1186	-0.00624032				33.1309	-0.0001369				33.1149	0.00271359				33.1209
																													32.3768	0.00340965				33.1354	-0.00646994				33.1477	-0.000111456				33.1318	0.00267503				33.1377
																													32.3933	0.00336088				33.1522	-0.00656556				33.1645	-9.07629e-05				33.1486	0.00257321				33.1545
																													32.4097	0.00330783				33.1691	-0.00661604				33.1814	-7.99038e-05				33.1654	0.00251867				33.1714
																													32.4262	0.00325209				33.1859	-0.00665078				33.1982	-8.2497e-05				33.1823	0.00249083				33.1882
																													32.4426	0.00319808				33.2027	-0.00667876				33.215	-0.00014714				33.1991	0.00247442				33.205
																													32.4591	0.00314618				33.2196	-0.00670112				33.2319	-0.000211361				33.2159	0.00246287				33.2219
																													32.4755	0.00308861				33.2364	-0.00674939				33.2487	-0.000249216				33.2328	0.00245385				33.2387
																													32.4919	0.00302286				33.2533	-0.00681191				33.2655	-0.000273416				33.2496	0.00244425				33.2555
																													32.5084	0.00295688				33.2701	-0.00689629				33.2824	-0.000286303				33.2664	0.00242255				33.2724
																													32.5248	0.00289856				33.2869	-0.0070621				33.2992	-0.000292745				33.2833	0.00239724				33.2892
																													32.5413	0.0028499				33.3038	-0.00715538				33.316	-0.000324165				33.3001	0.00241947				33.306
																													32.5577	0.0028059				33.3206	-0.00720033				33.3329	-0.000347007				33.3169	0.00244047				33.3229
																													32.5742	0.002763				33.3374	-0.00722349				33.3497	-0.00035241				33.3338	0.00245268				33.3397
																													32.5906	0.00272333				33.3543	-0.00723398				33.3665	-0.000345728				33.3506	0.00245889				33.3565
																													32.6071	0.00268603				33.3711	-0.00723634				33.3834	-0.000329447				33.3675	0.00245609				33.3734
																													32.6235	0.00264674				33.3879	-0.00724322				33.4002	-0.000302762				33.3843	0.00243218				33.3902
																													32.64	0.00260419				33.4048	-0.00725948				33.417	-0.000281222				33.4011	0.00241447				33.407
																													32.6564	0.0025637				33.4216	-0.00732289				33.4339	-0.000291198				33.418	0.00243705				33.4239
																													32.6729	0.0025286				33.4384	-0.0073846				33.4507	-0.000321525				33.4348	0.00245187				33.4407
																													32.6893	0.00249699				33.4553	-0.00747959				33.4675	-0.00033216				33.4516	0.00245472				33.4575
																													32.7058	0.00246745				33.4721	-0.0075641				33.4844	-0.00033238				33.4685	0.00244425				33.4744
																													32.7222	0.00244059				33.4889	-0.00757906				33.5012	-0.000331945				33.4853	0.00241454				33.4912
																													32.7387	0.0024153				33.5058	-0.00757645				33.518	-0.000326879				33.5021	0.00236893				33.508
																													32.7551	0.00239062				33.5226	-0.00758792				33.5349	-0.000275197				33.519	0.00234241				33.5249
																													32.7716	0.00236978				33.5394	-0.00761835				33.5517	-0.000218591				33.5358	0.00232986				33.5417
																													32.788	0.00235397				33.5563	-0.00771467				33.5686	-0.000175005				33.5526	0.00231911				33.5585
																													32.8045	0.00234039				33.5731	-0.00775606				33.5854	-0.000140992				33.5695	0.00226675				33.5754
																													32.8209	0.00232296				33.5899	-0.0077806				33.6022	-0.00011119				33.5863	0.00218097				33.5922
																													32.8374	0.00229725				33.6068	-0.00780712				33.6191	-9.0259e-05				33.6031	0.00207617				33.6091
[truncated: 1,651 more rows]
[truncated: 7 more columns]

## Sheet: Figure 4
panel d					panel e					panel f					panel g				panel h				panel i				panel j										panel k										panel l
	MRE (deg cm2 dmol -1)					MRE (deg cm2 dmol -1)					MRE (deg cm2 dmol -1)
Wavelength	@ 20oC	@ 92 oC	@ 20oC refolded		Wavelength	@ 20oC	@ 92 oC	@ 20oC refolded		Wavelength	@ 20oC	@ 92 oC	@ 20oC refolded		T (oC)	MRE(222 nm) (1000 deg cm2 dmol-1) exp	MRE(222 nm) (1000 deg cm2 dmol-1) fit		T (oC)	MRE(222 nm) (1000 deg cm2 dmol-1) exp	MRE(222 nm) (1000 deg cm2 dmol-1) fit		T (oC)	MRE(222 nm) (1000 deg cm2 dmol-1) exp	MRE(222 nm) (1000 deg cm2 dmol-1) fit		upper panel						lower panel				upper panel						lower panel				upper panel
280	-29.187	-67.825	-29.723		280	-44.73	-8.3686	-27.606		280	204.03	9.8247	-87.388		5.2036	-34.809	-34.958		5.1019	-30.8449	-30.8666		5.6101	-33.8029	-34.2664		time (min)	A (280 nm)	time (min)	Molar Mass (Da)		time (min)	A (280 nm)	time (min)	Molar Mass (Da)		time (min)	A (280 nm)	time (min)	Molar Mass (Da)		time (min)	A (280 nm)	time (min)	Molar Mass (Da)		time (min)	A (280 nm)	time (min)
279	36.386	46.089	-84.744		279	-125.27	83.439	-83.884		279	90.438	10.468	-131.63		5.3561	-34.6126	-34.9384		5.2375	-30.7195	-30.853		5.7287	-34.0507	-34.2534		0.0082	0.00919299	25.7156	53892.8		0.0168333	0.00542954	26.1301	55959.4		0.00545	0.00397159	32.3324	47084.6		0.00818333	0.012702	32.565	49897.4		0.0104667	3.93172e-05	32.257
278	-19.996	65.856	40.832		278	-41.391	63.15	-20.695		278	100.94	-55.256	-112.18		5.7964	-34.9366	-34.8818		5.3899	-30.8652	-30.8379		5.8641	-33.9776	-34.2388		0.0250346	0.0101984	25.7325	55079.8		0.0336679	0.00658842	26.147	55057.6		0.0222846	0.00500804	32.3492	47215.4		0.0250179	0.0159025	32.5818	49633.9		0.0273012	5.63779e-05	32.2738
277	-92.521	58.811	-31.456		277	43.257	95.637	-24.45		277	196.36	55.19	-31.806		6.3718	-34.8928	-34.8077		6.8116	-30.691	-30.6965		6.8961	-34.2102	-34.1266		0.0418691	0.0110573	25.7493	55376.1		0.0505025	0.00719508	26.1638	53782.4		0.0391191	0.00564692	32.366	46599		0.0418525	0.0178443	32.5987	49338.9		0.0441358	7.4611e-05	32.2907
276	-16.116	-22.2	-19.046		276	49.822	178.56	116.52		276	280.54	117.99	53.267		7.0821	-34.5204	-34.7165		7.91	-30.3693	-30.5873		8.2983	-34.0357	-33.9744		0.0587037	0.0117928	25.7662	53704.2		0.067337	0.00743226	26.1806	52592.3		0.0559537	0.00602696	32.3829	47276.4		0.058687	0.019014	32.6155	47779.4		0.0609703	9.16457e-05	32.3075
275	82.725	156.54	56.167		275	-87.285	65.722	-76.555		275	71.998	-26.514	-65.948		7.8425	-34.6766	-34.6188		8.6527	-30.3793	-30.5134		9.007	-34.033	-33.8974		0.0755382	0.0124254	25.783	52419.2		0.0841716	0.00756135	26.1975	50170.7		0.0727882	0.00624884	32.3997	46635.8		0.0755216	0.0197055	32.6323	47351.2		0.0778049	0.000124042	32.3243
274	70.375	72.713	-62.176		274	6.2859	277.71	65.46		274	269.21	96.526	112.34		8.6527	-34.4363	-34.5146		9.4117	-30.4806	-30.4379		9.7319	-34.025	-33.8186		0.0923728	0.0129715	25.7998	52906.4		0.101006	0.00763463	26.2143	50018.4		0.0896228	0.00639221	32.4165	45852.2		0.0923561	0.0201296	32.6492	47350		0.0946395	0.000174583	32.3412
273	-12.01	25.791	-82.545		273	-278.33	-156.7	-211.02		273	-118.95	-196.04	-213.21		9.4622	-34.5361	-34.4107		10.1699	-30.2552	-30.3624		10.4899	-33.7767	-33.7364		0.109207	0.0134455	25.8167	54008.9		0.117841	0.00766998	26.2311	49634.3		0.106457	0.00647739	32.4334	46971		0.109191	0.0203877	32.666	47141		0.111474	0.000224791	32.358
272	-179.84	-16.95	-12.421		272	156.24	203.96	183.67		272	299.27	198.47	157.76		10.372	-34.3931	-34.2937		11.0285	-30.3233	-30.277		11.2641	-33.791	-33.6522		0.126042	0.0138652	25.8335	53357.4		0.134675	0.00766818	26.248	48878.5		0.123292	0.00652266	32.4502	46700		0.126025	0.0205419	32.6829	46897		0.128309	0.000270204	32.3748
271	-86.479	-82.717	-117.41		271	-124.64	-67.906	-10.589		271	24.158	-25.428	-70.759		11.2304	-34.1815	-34.1833		11.8358	-30.2968	-30.1966		12.1215	-33.629	-33.5591		0.142876	0.0142453	25.8503	51906.2		0.15151	0.00767643	26.2648	47942.9		0.140126	0.00653234	32.467	46515		0.14286	0.0206221	32.6997	48174.1		0.145143	0.000330666	32.3917
270	63.298	78.354	9.2922		270	-27.95	167.53	15.675		270	200.07	88.867	83.275		12.0375	-34.0551	-34.0798		12.6927	-30.0638	-30.1113		12.9446	-33.7622	-33.4696		0.159711	0.0145906	25.8672	51323.3		0.168344	0.00776909	26.2817	48229		0.156961	0.00659105	32.4839	46908.1		0.159694	0.0206523	32.7165	52617.2		0.161978	0.000420202	32.4085
269	27.317	46.989	38.947		269	80.248	153.46	124.09		269	173.4	135.86	42.093		12.8439	-34.0506	-33.976		13.5656	-29.7599	-30.0242		13.767	-33.4953	-33.38		0.176546	0.0149028	25.884	53287.5		0.185179	0.00801464	26.2985	53612.4		0.173796	0.00671206	32.5007	46227.1		0.176529	0.0206298	32.7334	52108.1		0.178812	0.000528795	32.4253
268	62.573	91.408	13.892		268	170.56	269.68	96.798		268	400.77	285.81	153.76		13.7837	-33.9319	-33.8553		14.4209	-29.7857	-29.939		14.6388	-33.1135	-33.2851		0.19338	0.0151785	25.9008	52912.1		0.202013	0.00851165	26.3153	51502.3		0.19063	0.00679975	32.5175	47674.5		0.193363	0.0206078	32.7502	51633.6		0.195647	0.000637676	32.4422
267	160.9	191.24	112.85		267	-90.398	5.2144	-115.96		267	29.972	-126.28	-71.19		14.7058	-33.5456	-33.7367		15.3758	-30.0138	-29.8437		15.5265	-33.1715	-33.1886		0.210215	0.0154132	25.9177	52035.9		0.218848	0.00929712	26.3322	49537.5		0.207465	0.00685151	32.5344	47549.5		0.210198	0.0205879	32.767	50994.4		0.212481	0.000730339	32.459
266	59.679	99.808	146.07		266	63.321	175.8	79.321		266	400.04	63.536	-16.678		15.56	-33.5279	-33.627		16.2629	-29.7981	-29.7548		16.4469	-33.2019	-33.0881		0.227049	0.0156097	25.9345	53046.5		0.235683	0.0102529	26.349	44573.7		0.224299	0.00688268	32.5512	47498.7		0.227033	0.0205681	32.7839	49924.6		0.229316	0.000805402	32.4759
265	224.2	219.7	76.241		265	-183.81	-48.007	-144.33		265	4.579	-125.98	-200.76		16.4469	-33.497	-33.513		17.1491	-29.7493	-29.6661		17.2995	-33.2493	-32.9951		0.243884	0.0157642	25.9513	53698.1		0.252517	0.0112028	26.3658	44745.3		0.241134	0.00692458	32.568	46949.7		0.243867	0.0205465	32.8007	46658.6		0.24615	0.000874615	32.4927
264	77.752	47.82	10.063		264	-5.9126	-18.202	38.225		264	186.88	16.11	-51.13		17.3998	-33.319	-33.3905		18.0512	-29.6619	-29.5757		18.1681	-32.9308	-32.9002		0.260718	0.0158771	25.9682	53393.6		0.269352	0.0118237	26.3827	57864.8		0.257968	0.00703097	32.5849	47767.2		0.260702	0.0205203	32.8175	44332.7		0.262985	0.000965463	32.5095
263	-109.1	48.651	-29.064		263	-31.644	-95.61	-52.788		263	-44.984	-33.941	-90.456		18.335	-33.3613	-33.2703		18.919	-29.4463	-29.4884		19.0525	-32.848	-32.8033		0.277553	0.0159583	25.985	52885.3		0.286186	0.0121817	26.3995	56598.1		0.274803	0.00713512	32.6017	47569.9		0.277536	0.0204657	32.8344	44248.9		0.27982	0.00108931	32.5264
262	48.393	133.69	55.467		262	-100.86	-25.037	-45.921		262	83.104	3.2887	-98.617		19.1359	-33.1356	-33.1673		19.8695	-29.5617	-29.3925		19.9695	-32.8008	-32.7026		0.294387	0.0160108	26.0018	51822.5		0.303021	0.0122961	26.4163	54361.7		0.291638	0.00724279	32.6185	47366.9		0.294371	0.0204498	32.8512	44259.9		0.296654	0.00127628	32.5432
261	132.7	130.28	156.21		261	-271.48	-95.339	-125.22		261	-69.13	-234.34	-260.36		19.9695	-33.2215	-33.0602		20.819	-29.1937	-29.2962		20.8523	-32.4989	-32.6055		0.311222	0.0160352	26.0187	52438.5		0.319855	0.0120921	26.4332	48432.6		0.308472	0.00740313	32.6354	47379.7		0.311205	0.0204217	32.868	43568.1		0.313489	0.0015395	32.56
260	165	194.94	130.44		260	31.435	57.301	-18.06		260	206.59	-95.345	-41.203		20.8356	-33.0634	-32.9487		21.7177	-29.236	-29.2048		21.7177	-32.4815	-32.5097		0.328057	0.0160411	26.0355	55260.7		0.33669	0.0117729	26.45	44989.6		0.325307	0.00754819	32.6522	47382.3		0.32804	0.0203792	32.8849	43365.3		0.330323	0.00183768	32.5769
259	-9.1678	120.39	83.892		259	-89.131	-23.981	-57.083		259	26.613	-37.226	-144.17		21.7177	-32.7314	-32.8352		22.7485	-29.0053	-29.0989		22.6321	-32.4746	-32.4082		0.344891	0.0160344	26.0523	54706.9		0.353525	0.0114623	26.4668	46306.1		0.342141	0.00766529	32.6691	47268.1		0.344875	0.0203414	32.9017	43365.9		0.347158	0.00214175	32.5937
258	124.68	77.351	116.17		258	-1.9244	35.737	-16.735		258	146.3	-34.758	-82.72		22.6488	-32.6643	-32.7154		23.5625	-29.1809	-29.0147		23.6289	-32.5443	-32.2967		0.361726	0.0160133	26.0692	53601.4		0.370359	0.0111633	26.4837	50324.6		0.358976	0.00773952	32.6859	48875.1		0.361709	0.0203549	32.9185	43615.9		0.363992	0.00241944	32.6105
257	-48.041	-164.52	-129.65		257	-54.168	-43.552	36.611		257	234.41	-136.93	37.148		23.5625	-32.3344	-32.5978		24.3592	-29.14	-28.9315		24.4256	-32.013	-32.207		0.37856	0.015975	26.086	52756.3		0.387194	0.0108258	26.5005	51678.4		0.37581	0.00778181	32.7027	48977.4		0.378544	0.0204055	32.9354	43881.6		0.380827	0.0026586	32.6274
256	70.216	179.07	172.01		256	-76.906	-30.392	44.475		256	138.78	-163.9	-50.962		24.4422	-32.4248	-32.4844		25.2382	-29.0227	-28.8385		25.2879	-31.7771	-32.1089		0.395395	0.0159156	26.1028	52089.9		0.404028	0.0104081	26.5173	51723.2		0.392645	0.00779141	32.7196	49454.6		0.395378	0.0204553	32.9522	43478.5		0.397662	0.00291643	32.6442
255	-83.97	1.3324	-91.199		255	-71.043	-28.409	-66.547		255	101.12	15.442	-76.344		25.3543	-32.3823	-32.3667		26.1828	-28.6973	-28.7371		26.1663	-31.9702	-32.0079		0.412229	0.0158439	26.1197	52293.1		0.420863	0.0100466	26.5342	49765.3		0.409479	0.00779589	32.7364	49716.7		0.412213	0.0204791	32.969	45308.4		0.414496	0.00325882	32.661
254	61.628	40.617	109.67		254	-71.286	-83.806	47.317		254	377.56	-16.307	5.9311		26.2656	-32.2184	-32.2488		27.0934	-28.4487	-28.6376		27.0272	-31.883	-31.9076		0.429064	0.0157702	26.1365	53221		0.437697	0.00978914	26.551	46417.4		0.426314	0.00790188	32.7532	48411.9		0.429047	0.0204813	32.9859	47248.3		0.431331	0.00369765	32.6779
253	-14.497	-49.679	-46.907		253	151.65	-17.218	27.563		253	241.23	-55.094	17.456		27.1596	-32.1666	-32.1325		28.0529	-28.4933	-28.53		27.9537	-31.743	-31.7975		0.445898	0.0156899	26.1533	52968.3		0.454532	0.00960179	26.5678	43573.3		0.443149	0.00798518	32.7701	47187.7		0.445882	0.020448	33.0027	47234		0.448165	0.00417535	32.6947
252	131.95	88.059	149.77		252	132.01	27.818	150.64		252	326.52	122.57	139.1		28.0529	-32.1294	-32.0159		29.0117	-28.5061	-28.4191		28.8464	-31.5714	-31.689		0.462733	0.0155999	26.1702	52848.3		0.471366	0.00943436	26.5847	45166.1		0.459983	0.0080389	32.7869	46675.8		0.462716	0.020363	33.0195	47388.5		0.465	0.00465107	32.7115
251	40.004	-66.564	-19.684		251	145.38	64.982	57.368		251	326.73	-32.32	97.743		28.8959	-32.133	-31.9053		29.9035	-28.1609	-28.3122		29.7714	-31.5831	-31.5737		0.479568	0.0155051	26.187	52683.2		0.488201	0.00927145	26.6015	45602.8		0.476818	0.00810463	32.8037	47375.8		0.479551	0.020297	33.0364	47435.4		0.481834	0.00511169	32.7284
250	-12.747	-93.995	-66.061		250	-367.41	-250.02	-267.21		250	-194.02	-481.37	-361.17		29.8374	-31.7044	-31.78		30.8441	-27.8918	-28.1946		30.6956	-31.4042	-31.4547		0.496402	0.0154119	26.2038	52707.3		0.505036	0.00910396				0.493652	0.00827783	32.8206	47655.2		0.496386	0.0202926	33.0532	44672.7		0.498669	0.00550394	32.7452
249	47.988	-111.83	-10.402		249	-359.15	-294.4	-136.1		249	113.66	-245.45	-185.42		30.7616	-31.6382	-31.655		31.7346	-27.8801	-28.0777		31.5038	-31.1675	-31.3467		0.513237	0.0153219	26.2207	52379.6		0.52187	0.00887039				0.510487	0.00861229	32.8374	47965.7		0.51322	0.0202751	33.07	45524.2		0.515503	0.00586133	32.762
248	-74.981	-194.38	-186.19		248	-164.63	-240.06	-213.9		248	75.997	-263.54	-154.66		31.6687	-31.7031	-31.5295		32.6573	-27.7046	-27.9493		32.4926	-31.2838	-31.2082		0.530071	0.0152319	26.2375	52243.9		0.538705	0.00858056				0.527321	0.00887009	32.8542	48398.5		0.530055	0.0202367	33.0869	47078.8		0.532338	0.00625403	32.7789
247	-155.15	-440.99	-226.86		247	-234.33	-451.75	-284.28		247	72.82	-336.6	-206		32.4761	-31.4513	-31.4141		33.5793	-27.5434	-27.8119		33.3159	-31.0121	-31.0866		0.546906	0.0151412	26.2544	52043.8		0.555539	0.00828033				0.544156	0.00903944	32.8711	48733.5		0.546889	0.0201646	33.1037	47031.3		0.549173	0.0066637	32.7957
246	-424.41	-535.14	-338.08		246	-325.96	-461.89	-335.95		246	-226.02	-554.64	-343.78		33.4147	-31.3173	-31.2738		34.4842	-27.423	-27.6667		34.3033	-30.7827	-30.9314		0.56374	0.0150468	26.2712	52272.6		0.572374	0.00791788				0.56099	0.00916109	32.8879	49103.4		0.563724	0.0201101	33.1205	47787		0.566007	0.00707077	32.8125
245	-563.43	-747.51	-560.44		245	-694.23	-623.9	-432.02		245	-428.68	-720.44	-610.16		34.3362	-31.1698	-31.1265		35.4378	-27.5212	-27.4996		35.1748	-30.8808	-30.7842		0.580575	0.0149473	26.288	52613.6		0.589208	0.00751107				0.577825	0.00932058	32.9047	47791.7		0.580558	0.0200692	33.1374	41360.2		0.582842	0.00746703	32.8294
244	-1007.6	-1030	-979.45		244	-802.68	-670.26	-765.67		244	-776.53	-1147	-817.85		35.2241	-30.9698	-30.9722		36.2921	-27.2825	-27.3356		36.095	-30.5783	-30.6156		0.597409	0.0148485	26.3049	52481.6		0.606043	0.00711857				0.59466	0.00945329	32.9216	48107.5		0.597393	0.0200367	33.1542	42665.4		0.599676	0.00784568	32.8462
243	-1118.5	-1150.8	-1221.9		243	-1119	-848.13	-1048.4		243	-1098	-965.95	-1162.6		36.095	-30.917	-30.8037		37.2936	-26.8519	-27.1224		37.031	-29.9971	-30.4279		0.614244	0.0147554	26.3217	52748.1		0.622877	0.00684818				0.611494	0.00958371	32.9384	49167.3		0.614227	0.0200183	33.1711	42680.7		0.616511	0.00821465	32.863
242	-1540.2	-1318.9	-1488.6		242	-1619.3	-1478.7	-1486.5		242	-1559.3	-1437.8	-1780.8		36.9818	-30.4284	-30.6079		38.114	-26.9152	-26.9281		37.9335	-30.0194	-30.2278		0.631079	0.0146648	26.3385	53093.8		0.639712	0.0066699				0.628329	0.00976854	32.9552	49069.5		0.631062	0.0200116	33.1879	43013.8		0.633345	0.00854839	32.8799
241	-2222.8	-1724.7	-2246.6		241	-2104	-1529	-1987.2		241	-2122.4	-1581.6	-2207.1		37.9171	-30.4705	-30.3652		39.0321	-26.6915	-26.6864		38.7699	-29.8934	-30.023		0.647913	0.0145698	26.3554	51378.4		0.656547	0.00653935				0.645163	0.0100125	32.9721	49756		0.647897	0.020029	33.2047	42270.4		0.65018	0.00886176	32.8967
240	-2903.8	-2111.7	-2990.7		240	-3259.5	-2140.2	-2676.4		240	-2989.2	-2235.5	-3148.5		38.7699	-30.1127	-30.1009		40.0153	-26.3151	-26.3944		39.7368	-29.3856	-29.7583		0.664748	0.0144708	26.3722	51897.1		0.673381	0.00645606				0.661998	0.0102529	32.9889	49069.3		0.664731	0.0200639	33.2216	39415		0.667014	0.00922534	32.9135
239	-3943.9	-2569.4	-4049.2		239	-3981.2	-2366.8	-3344.4		239	-3906.6	-2471.9	-4079.5		39.6549	-29.878	-29.7713		40.8995	-26.064	-26.0993		40.6539	-29.4627	-29.4757		0.681582	0.0143765	26.389	53106.3		0.690216	0.00639876				0.678832	0.0104039	33.0057	49211.8		0.681566	0.0200904	33.2384	40091		0.683849	0.00964215	32.9304
238	-5020.3	-3065.6	-5048.1		238	-5075.3	-2821.1	-4344.3		238	-5179.7	-2995.4	-5099.3		40.6703	-29.0764	-29.309		41.8323	-25.8812	-25.7513		41.5215	-29.1535	-29.1758		0.698417	0.0142909	26.4059	54132.4		0.70705	0.00636242				0.695667	0.0104848	33.0226	49727.3		0.6984	0.0200707	33.2552	40219.4		0.700684	0.0100574	32.9472
237	-6438.2	-3566.3	-6546.7		237	-5885.6	-2938.3	-5340.4		237	-5947.9	-3108.5	-5971.9		41.4887	-28.9241	-28.863		42.7481	-25.5439	-25.37		42.4702	-28.7938	-28.8069		0.715251	0.0142101	26.4227	55065.5		0.723885	0.00639647				0.712501	0.0105158	33.0394	50196.2		0.715235	0.0200202	33.2721	40429.4		0.717518	0.0104353	32.9641
236	-8004	-4270.3	-8047.8		236	-7721	-3853.5	-6897.6		236	-8100	-4081.8	-7897.4		42.4048	-28.4227	-28.2859		43.7125	-24.846	-24.9248		43.4347	-28.4622	-28.384		0.732086	0.0141294	26.4395	54810.6		0.740719	0.00647999				0.729336	0.0105667	33.0562	50714.6		0.732069	0.0199878	33.2889	41425.7		0.734353	0.0107842	32.9809
235	-9823.6	-5023.1	-10204		235	-9442.2	-4311.7	-8391.1		235	-10218	-4697.5	-9673.7		43.3366	-27.5694	-27.6271		44.6599	-24.3548	-24.4446		44.2843	-28.2073	-27.9685		0.74892	0.0140457	26.4564	54285.9		0.757554	0.00658228				0.746171	0.0107389	33.0731	49922.2		0.748904	0.01995	33.3057	41315.3		0.751187	0.0111275	32.9977
234	-12118	-5841.4	-12414		234	-11246	-4987.3	-10128		234	-12176	-5009.5	-11570		44.2679	-26.8809	-26.9224		45.5088	-24.15	-23.9801		45.1824	-27.8034	-27.4842		0.765755	0.0139585	26.4732	54314		0.774388	0.00668727				0.763005	0.0110363	33.0899	48439.8		0.765738	0.0199024	33.3226	41856.4		0.768022	0.0114397	33.0146
233	-14529	-6619.2	-14938		233	-13346	-5517.1	-11981		233	-14520	-5710.1	-13738		45.0844	-26.1943	-26.2949		46.4226	-23.5859	-23.4491		46.1616	-27.0874	-26.9036		0.782589	0.013872	26.49	53761.1		0.791223	0.0067592				0.77984	0.0113058	33.1068	48573.7		0.782573	0.0198319	33.3394	41162.8		0.784856	0.0116974	33.0314
232	-17331	-7752.3	-17638		232	-15538	-6322.2	-14144		232	-17218	-6376.8	-16329		46.0637	-25.6472	-25.5634		47.3848	-23.1795	-22.8621		47.0424	-26.5789	-26.3374		0.799424	0.0137841	26.5069	53943.9		0.808058	0.00672961				0.796674	0.0114993	33.1236	49036.6		0.799408	0.0197924	33.3562	38691.9		0.801691	0.0119507	33.0482
231	-19408	-8244.3	-20057		231	-17870	-6923.2	-16196		231	-19656	-7150.7	-18714		46.9608	-24.907	-24.937		48.3301	-22.4648	-22.2679		47.9064	-25.7227	-25.7458		0.816259	0.0136918	26.5237	53615.3		0.824892	0.00661474				0.813509	0.0116987	33.1404	49874.5		0.816242	0.0197865	33.3731	38332.1		0.818525	0.0122166	33.0651
230	-22364	-9097.8	-22911		230	-20333	-7383.7	-18283		230	-22519	-7841.3	-21229		47.8901	-24.3223	-24.3421		49.2424	-21.6194	-21.6887		48.9004	-25.1024	-25.0298		0.833093	0.0135982	26.5405	53836.1		0.841727	0.00637056				0.830343	0.0118792	33.1573	49843.1		0.833077	0.0197897	33.3899	38304.4		0.83536	0.0124738	33.0819
229	-24786	-9589.4	-25368		229	-22068	-7824.1	-20122		229	-24688	-8182.2	-23356		48.7537	-24.0104	-23.8365		50.2194	-21.0061	-21.0739		49.8124	-24.215	-24.3499		0.849928	0.0135077	26.5574	54501.9		0.858561	0.00619091				0.847178	0.0120202	33.1741	49681.3		0.849911	0.0197902	33.4067	38549.1		0.852195	0.0127421	33.0987
228	-26988	-10201	-27334		228	-24042	-8437.8	-21668		228	-27005	-8547	-25263		49.6658	-23.3177	-23.3414		51.0982	-20.4	-20.5357		50.7077	-23.5108	-23.6719		0.866762	0.0134168	26.5742	54093		0.875396	0.00613695				0.864013	0.0121183	33.1909	49036.3		0.866746	0.0197858	33.4236	39454.6		0.869029	0.0130184
227	-29013	-10828	-29649		227	-26085	-9038.1	-23615		227	-28802	-9206.3	-27349		50.5775	-22.7392	-22.873		52.0255	-19.8009	-19.9912		51.5863	-22.8449	-23.0072		0.883597	0.0133236	26.591	53637		0.89223	0.0061284				0.880847	0.0121889	33.2078	50176.1		0.88358	0.0197569	33.4404	39675.6		0.885864	0.0132667
226	-30466	-11285	-31142		226	-27108	-9213.8	-24765		226	-30539	-9567.7	-28811		51.4236	-22.6765	-22.4501		52.9523	-19.3463	-19.4777		52.4483	-22.1706	-22.3646		0.900431	0.0132265	26.6079	52794.6		0.909065	0.00604764				0.897682	0.0122934	33.2246	50727.4		0.900415	0.0197056	33.4572	38445.7		0.902698	0.0134785
225	-31640	-11794	-32521		225	-28062	-9538.4	-25832		225	-31798	-9852.9	-29726		52.3507	-21.9953	-21.9887		53.8463	-18.7868	-19.0152		53.44	-21.47	-21.6473		0.917266	0.0131274	26.6247	52838.6		0.9259	0.00590822				0.914516	0.0124423	33.2414	50435.6		0.91725	0.0196133	33.4741	40137.3		0.919533	0.0136737
224	-32609	-11629	-33045		224	-28881	-9647.3	-26316		224	-32570	-9924.3	-30762		53.2612	-21.386	-21.5309		54.8048	-18.3153	-18.5567		54.3662	-21.1374	-21.0057		0.9341	0.0130305	26.6415	53791.6		0.942734	0.00575079				0.931351	0.0125491	33.2583	48319.5		0.934084	0.0195751	33.4909	41010.6		0.936367	0.0138461
223	-33127	-11964	-33998		223	-29377	-9832.2	-26988		223	-33160	-10351	-31535		54.0737	-21.0677	-21.117		55.7467	-18.2065	-18.1429		55.3246	-20.3413	-20.3747		0.950935	0.0129344	26.6584	54286.3		0.959569	0.00559946				0.948185	0.0126158	33.2751	48613.8		0.950919	0.0196214	33.5077	39412.2		0.953202	0.0139756
222	-33080	-12256	-34063		222	-29285	-9694.9	-26526		222	-33114	-10272	-31407		55.0809	-20.6203	-20.5985		56.6071	-17.7974	-17.7944		56.1039	-19.9633	-19.887		0.96777	0.0128423	26.6752	54091.6		0.976403	0.00541957				0.96502	0.012652	33.2919	50059		0.967753	0.0196705	33.5246	35290.7		0.970037	0.0140707
221	-33025	-12124	-33806		221	-29001	-9687	-26781		221	-32925	-10183	-31046		55.9253	-19.9284	-20.1646		57.597	-17.6334	-17.4235		57.0128	-19.4228	-19.3455		0.984604	0.0127571	26.6921	56629		0.993238	0.00528124				0.981854	0.0126737	33.3088	50803.7		0.984588	0.0196993	33.5414	37043.7		0.986871	0.0141785
220	-32515	-11980	-33364		220	-28785	-9702.8	-26307		220	-32451	-10191	-30685		56.7694	-19.724	-19.7379		58.4892	-17.4068	-17.1117		57.9215	-19.0762	-18.8301		1.00144	0.0126774	26.7089	55173.5		1.01007	0.0051665				0.998689	0.0127312	33.3256	51270.1		1.00142	0.019708	33.5582	38117.5		1.00371	0.0143307
219	-32258	-12457	-33361		219	-28397	-10132	-26091		219	-32452	-10516	-30677		57.7268	-19.2695	-19.2704		59.3811	-16.8052	-16.8154		58.8136	-18.1942	-18.3447		1.01827	0.0126034	26.7257	53077.1		1.02691	0.0049616				1.01552	0.0127919	33.3424	50720		1.01826	0.0197039	33.5751	38060.7		1.02054	0.0144794
218	-31739	-12228	-32645		218	-27541	-9439.4	-25090		218	-31544	-9719	-29475		58.7	-18.8505	-18.821		60.3376	-16.6544	-16.508		59.6892	-17.8728	-17.8832		1.03511	0.0125285	26.7426	54162		1.04374	0.00485257				1.03236	0.0128082	33.3593	50810.3		1.03509	0.0196938	33.5919	37237		1.03737	0.0145851
217	-30406	-11468	-31512		217	-27153	-9652.4	-24739		217	-30736	-9770.7	-29065		59.527	-18.6757	-18.464		61.2613	-16.4246	-16.2143		60.6293	-17.4357	-17.3987		1.05194	0.012448	26.7594	53888.5		1.06058	0.00482338				1.04919	0.0127927	33.3761	51503.9		1.05193	0.0196653	33.6088	38872		1.05421	0.0146458
216	-30457	-11987	-31538		216	-26934	-9788	-24888		216	-30715	-10439	-28867		60.4024	-18.2404	-18.1132		62.201	-15.7022	-15.9119		61.5206	-17.0715	-16.9456		1.06878	0.0123653	26.7762	53585.6		1.07741	0.00482016				1.06603	0.0127861	33.3929	53602.2		1.06876	0.0196265	33.6256	41677.5		1.07104	0.0146526
215	-30036	-12321	-30930		215	-26546	-10031	-24317		215	-30374	-10660	-28295		61.2775	-17.9164	-17.7907		62.9785	-15.6305	-15.6546		62.444	-16.6206	-16.4802		1.08561	0.0122843	26.7931	54264.2		1.09425	0.00480012				1.08286	0.0128345	33.4098	52971.5		1.0856	0.019612	33.6424	39776.8		1.08788	0.0146039
214	-29916	-12837	-31043		214	-26193	-10275	-23970		214	-29847	-10265	-28266		62.201	-17.6034	-17.4794		63.9825	-15.3014	-15.3079		63.3024	-15.9367	-16.0509		1.10245	0.0122083				1.11108	0.00476462				1.0997	0.0128997	33.4266	54151.5		1.10243	0.0195968	33.6593	37913.8		1.10471	0.0145158
213	-29820	-13073	-30912		213	-26826	-10940	-24366		213	-30271	-11321	-28809		63.0919	-17.3121	-17.205		64.9052	-14.8127	-14.9725		64.2091	-15.3325	-15.603		1.11928	0.0121367				1.12791	0.00471865				1.11653	0.012971				1.11926	0.0195814	33.6761	34515.9		1.12155	0.0144308
212	-30705	-13876	-31496		212	-26878	-10993	-24525		212	-30956	-11168	-29153		64.0958	-16.9479	-16.9225		65.7954	-14.473	-14.6336		65.1642	-15.1455	-15.1419		1.13612	0.0120688				1.14475	0.00466021				1.13337	0.0130437				1.1361	0.0195969				1.13838	0.0143725
211	-31011	-14860	-32401		211	-27799	-11850	-25404		211	-31780	-12305	-29554		64.9538	-16.5733	-16.7002		66.7987	-14.2654	-14.2372		66.0382	-14.7211	-14.7348		1.15295	0.0120029				1.16158	0.00454888				1.1502	0.0130751				1.15293	0.0195812				1.15522	0.0143317
210	-31723	-15520	-32846		210	-28343	-13717	-26273		210	-32195	-13756	-30781		65.844	-16.4571	-16.4852		67.6562	-14.0165	-13.892		66.9443	-14.4442	-14.3333		1.16978	0.0119332				1.17842	0.0044816				1.16703	0.013072				1.16977	0.0195345				1.17205	0.0142889
209	-32504	-16440	-33483		209	-28923	-13887	-26405		209	-32760	-14035	-30527		66.6855	-16.1161	-16.294		68.6105	-13.5184	-13.5091		67.8826	-13.8948	-13.9449		1.18662	0.0118587				1.19525	0.00444904				1.18387	0.0130336				1.1866	0.0194522				1.18889	0.0141833
208	-31150	-16514	-32757		208	-27875	-14507	-25603		208	-31623	-14677	-30300		67.64	-15.8223	-16.089		69.4677	-12.988	-13.1743		68.7399	-13.4851	-13.6177		1.20345	0.0117861				1.21209	0.00443599				1.2007	0.0130048				1.20344	0.0193907				1.20572	0.0139853
207	-29286	-16830	-30770		207	-26329	-15576	-24693		207	-30160	-15217	-27758		68.4812	-15.858	-15.9166		70.4056	-12.9275	-12.8263		69.6779	-13.4832	-13.2917		1.22029	0.0117165				1.22892	0.0044299				1.21754	0.0129871				1.22027	0.0193477				1.22255	0.0137761
206	-25459	-16393	-27425		206	-22854	-14655	-21559		206	-25878	-15129	-24624		69.4516	-15.3678	-15.7255		71.3595	-12.629	-12.4988		70.5996	-13.0438	-13.0038		1.23712	0.0116467				1.24576	0.00442485				1.23437	0.0129734				1.23711	0.0193187				1.23939	0.0136193
205	-19884	-15290	-21560		205	-18769	-14797	-18356		205	-21605	-15890	-20139		70.2924	-15.2577	-15.5654		72.2325	-12.3141	-12.2263		71.4727	-12.7501	-12.7593		1.25396	0.0115757				1.26259	0.00441345				1.25121	0.0129359				1.25394	0.0193243				1.25622	0.0134844
204	-14604	-12543	-15737		204	-13785	-13273	-13902		204	-14575	-9010.6	-14577		71.2302	-15.4685	-15.3913		73.1701	-12.0341	-11.9641		72.378	-12.3177	-12.5322		1.27079	0.0115019				1.27943	0.00432867				1.26804	0.0128689				1.27078	0.0193369				1.27306	0.0133271
203	-8810	-11785	-9193.6		203	-9164.8		-8515		203	-9434.5		-9536.3		72.1355	-15.1785	-15.2271		74.0914	-11.5986	-11.7366		73.2348	-12.3922	-12.3392		1.28763	0.0114291				1.29626	0.00412794				1.28488	0.0126977				1.28761	0.0193335				1.28989	0.0131235
202	-1365.9	-8979.5	-2582.3		202	-3341.6		-3018.1		202	-2408.5		-3304.1		73.0408	-14.9844	-15.0657		75.0449	-11.6909	-11.5299		74.1722	-12.3487	-12.1493		1.30446	0.0113629				1.31309	0.00395984				1.30171	0.0125638				1.30444	0.0193159				1.30673	0.0129183
201	7823.9	-6205.7	5856.2		201	4080.2		3340.9		201	5147.7		5463		73.9297	-14.8001	-14.9095		75.9985	-11.3569	-11.3493		75.0288	-12.2397	-11.9921		1.3213	0.0112979				1.32993	0.0037896				1.31855	0.0124694				1.32128	0.0192759				1.32356	0.0127477
200	15322	73585	13340		200	13116		10722		200	15974		12819		74.851	-14.6639	-14.7494		76.9358	-11.1811	-11.1932		75.9823	-11.9508	-11.8324		1.33813	0.0112289				1.34676	0.00372323				1.33538	0.0123718				1.33811	0.0192221				1.3404	0.0125797
															75.7237	-14.6369	-14.599		77.8569	-10.9767	-11.0571		76.9035	-11.7872	-11.6906		1.35496	0.0111606				1.3636	0.00370518				1.35221	0.0123078				1.35495	0.019182				1.35723	0.0123842
															76.6449	-14.396	-14.4415		78.778	-10.9958	-10.935		77.8084	-11.3781	-11.5611		1.3718	0.0110943				1.38043	0.00370701				1.36905	0.0122681				1.37178	0.0191817				1.37407	0.0121014
															77.5822	-14.2695	-14.2821		79.683	-10.6705	-10.826		78.778	-11.2549	-11.4308		1.38863	0.0110305				1.39727	0.00368733				1.38588	0.0122417				1.38862	0.0191966				1.3909	0.011772
															78.5033	-14.2779	-14.1262		80.6042	-10.4462	-10.7241		79.6669	-11.1757	-11.3176		1.40547	0.010971				1.4141	0.00364584				1.40272	0.0122137				1.40545	0.0192136				1.40774	0.0114997
															79.3437	-13.9066	-13.9844		81.5092	-10.5543	-10.6308		80.4749	-11.022	-11.2187		1.4223	0.0109079				1.43094	0.00357179				1.41955	0.0121834				1.42229	0.0191879				1.42457	0.0112511
															80.2486	-13.7287	-13.8322		82.3982	-10.5508	-10.5444		81.4769	-11.0188	-11.1005		1.43914	0.0108352				1.44777	0.0035499				1.43639	0.0121499				1.43912	0.0191248				1.4414	0.0109848
															81.1698	-13.7827	-13.6776		83.368	-10.2938	-10.455		82.3173	-10.9846	-11.0043		1.45597	0.0107615				1.46461	0.00360055				1.45322	0.0120913				1.45596	0.0190049				1.45824	0.0107226
															82.0426	-13.7081	-13.5314		84.3863	-10.5593	-10.3651		83.2386	-10.8439	-10.9013		1.47281	0.0106911				1.48144	0.00370098				1.47006	0.0119472				1.47279	0.0188502				1.47507	0.0104633
															82.9638	-13.3888	-13.3773		85.2754	-10.1752	-10.2892		84.1277	-10.6337	-10.8039		1.48964	0.0106181				1.49827	0.00377294				1.48689	0.0116649				1.48962	0.0187321				1.49191	0.010201
															83.869	-13.2784	-13.226		86.278	-10.2214	-10.2059		85.0976	-10.7596	-10.6993		1.50648	0.010544				1.51511	0.00380703				1.50373	0.0113782				1.50646	0.0186809				1.50874	0.0099453
															84.7581	-13.1916	-13.0776		87.1673	-10.1096	-10.1336		85.906	-10.662	-10.6132		1.52331	0.0104719				1.53194	0.00381347				1.52056	0.0111507				1.52329	0.0186463				1.52558	0.00967643
															85.6635	-12.7342	-12.9265		88.0246	-9.97192	-10.0649		86.8116	-10.5094	-10.5177		1.54014	0.010402				1.54878	0.00377642				1.53739	0.0109532				1.54013	0.0186168				1.54241	0.00937421
															86.5366	-12.6437	-12.781		89.0274	-9.84152	-9.98555		87.7334	-10.4655	-10.4213		1.55698	0.0103328				1.56561	0.00370108				1.55423	0.0107739				1.55696	0.0186016				1.55925	0.00902799
															87.4908	-12.6485	-12.6219		89.8364	-9.93233	-9.9222		88.5745	-10.271	-10.3339		1.57381	0.0102642				1.58245	0.00362598				1.57106	0.010639				1.5738	0.0186475				1.57608	0.00863027
															88.3318	-12.463	-12.4818		90.8073	-9.94631	-9.84676		89.5128	-10.1998	-10.2368		1.59065	0.0101996				1.59928	0.00350273				1.5879	0.0105362				1.59063	0.0187162				1.59292	0.00824753
															89.173	-12.3321	-12.3416		91.7299	-10.0074	-9.77556		90.4189	-10.0806	-10.1436		1.60748	0.0101353				1.61612	0.00331599				1.60473	0.010444				1.60747	0.0187728				1.60975	0.00791881
																											1.62432	0.0100671				1.63295	0.0031782				1.62157	0.0103319				1.6243	0.0188072				1.62658	0.00759629
																											1.64115	0.0100004				1.64979	0.0030826				1.6384	0.0101376				1.64114	0.0187986				1.64342	0.00728485
																											1.65799	0.00993599				1.66662	0.00298294				1.65524	0.00998454				1.65797	0.0187647				1.66025	0.00697564
																											1.67482	0.00986293				1.68345	0.00293436				1.67207	0.00986481				1.6748	0.0187715				1.67709	0.00659624
																											1.69166	0.00978623				1.70029	0.00291091				1.68891	0.00968222				1.69164	0.0188111				1.69392	0.00616184
																											1.70849	0.00971628				1.71712	0.0028765				1.70574	0.00953588				1.70847	0.0188461				1.71076	0.00576944
																											1.72532	0.00964903				1.73396	0.0028372				1.72258	0.00937861				1.72531	0.0188669				1.72759	0.00542965
																											1.74216	0.00958334				1.75079	0.00285565				1.73941	0.00919607				1.74214	0.018874				1.74443	0.00508554
																											1.75899	0.00952023				1.76763	0.00295658				1.75624	0.0089189				1.75898	0.0188685				1.76126	0.00473652
																											1.77583	0.00945825				1.78446	0.00300275				1.77308	0.00870557				1.77581	0.0188508				1.7781	0.00440533
																											1.79266	0.00939861				1.8013	0.00299237				1.78991	0.00849293				1.79265	0.0187908				1.79493	0.00409832
																											1.8095	0.00934183				1.81813	0.00292053				1.80675	0.00823902				1.80948	0.0187198				1.81176	0.00375912
																											1.82633	0.00928366				1.83497	0.00286301				1.82358	0.008057				1.82632	0.0186432				1.8286	0.00335685
																											1.84317	0.00922518				1.8518	0.00280904				1.84042	0.00792951				1.84315	0.0185432				1.84543	0.00298171
																											1.86	0.00916912				1.86863	0.0027598				1.85725	0.00777177				1.85998	0.0184601				1.86227	0.00264496
																											1.87684	0.00911146				1.88547	0.00276485				1.87409	0.00763307				1.87682	0.0183862				1.8791	0.00229398
																											1.89367	0.00905127				1.9023	0.00283506				1.89092	0.00750732				1.89365	0.0182556				1.89594	0.00194913
																											1.9105	0.00899185				1.91914	0.00292643				1.90776	0.0073831				1.91049	0.0181099				1.91277	0.0016421
																											1.92734	0.00893679				1.93597	0.00302276				1.92459	0.00721721				1.92732	0.0179626				1.92961	0.0013753
																											1.94417	0.00888837				1.95281	0.00308449				1.94142	0.00706628				1.94416	0.0179179				1.94644	0.00110993
																											1.96101	0.00884517				1.96964	0.00311754				1.95826	0.00690953				1.96099	0.0179732				1.96328	0.000793956
																											1.97784	0.00880595				1.98648	0.00312791				1.97509	0.00673331				1.97783	0.0180265				1.98011	0.000427317
																											1.99468	0.00876927				2.00331	0.0031604				1.99193	0.00650459				1.99466	0.018066				1.99694	7.16751e-05
																											2.01151	0.00873338				2.02015	0.00316186				2.00876	0.0062851				2.0115	0.0180882				2.01378	-0.00024955
																											2.02835	0.00869926				2.03698	0.00313284				2.0256	0.00613483				2.02833	0.0180907				2.03061	-0.000550361
																											2.04518	0.00866426				2.05382	0.00306078				2.04243	0.00603309				2.04516	0.0180806				2.04745	-0.000807167
																											2.06202	0.00861902				2.07065	0.00296579				2.05927	0.00594267				2.062	0.018071				2.06428	-0.0010117
																											2.07885	0.00856387				2.08748	0.0029434				2.0761	0.00581789				2.07883	0.0180589				2.08112	-0.00119792
																											2.09568	0.00850391				2.10432	0.00295638				2.09294	0.00568373				2.09567	0.01804				2.09795	-0.00137718
																											2.11252	0.00843844				2.12115	0.0029719				2.10977	0.00556207				2.1125	0.018016				2.11479	-0.00159765
																											2.12935	0.00837351				2.13799	0.00293413				2.1266	0.00542874				2.12934	0.0179845				2.13162	-0.00189155
																											2.14619	0.00831499				2.15482	0.00285095				2.14344	0.00528642				2.14617	0.0179119				2.14846	-0.0021755
																											2.16302	0.00826				2.17166	0.00272111				2.16027	0.00519348				2.16301	0.0177679				2.16529	-0.00239793
																											2.17986	0.00820679				2.18849	0.00269568				2.17711	0.0051331				2.17984	0.0175977				2.18212	-0.00258225
																											2.19669	0.00815459				2.20533	0.00271218				2.19394	0.00508692				2.19668	0.0175062				2.19896	-0.00275932
																											2.21353	0.00810076				2.22216	0.00269922				2.21078	0.00501054				2.21351	0.0175301				2.21579	-0.00295802
																											2.23036	0.00804854				2.239	0.00265677				2.22761	0.00493119				2.23035	0.0175621				2.23263	-0.00320036
																											2.2472	0.00799795				2.25583	0.00256682				2.24445	0.00481792				2.24718	0.0175632				2.24946	-0.00345322
																											2.26403	0.00794544				2.27266	0.00247319				2.26128	0.00472443				2.26401	0.0175344				2.2663	-0.00366082
																											2.28086	0.00789334				2.2895	0.00258231				2.27812	0.00464879				2.28085	0.0174325				2.28313	-0.00383246
																											2.2977	0.00784236				2.30633	0.0027085				2.29495	0.00450756				2.29768	0.0173846				2.29997	-0.0040014
																											2.31453	0.00778819				2.32317	0.0028144				2.31178	0.00433789				2.31452	0.0174299				2.3168	-0.00421358
																											2.33137	0.00773238				2.34	0.00285244				2.32862	0.00414215				2.33135	0.0174943				2.33364	-0.00449025
																											2.3482	0.00768116				2.35684	0.00283504				2.34545	0.00394975				2.34819	0.0174905				2.35047	-0.0047625
																											2.36504	0.00763456				2.37367	0.00274503				2.36229	0.00376814				2.36502	0.0174249				2.3673	-0.00498263
																											2.38187	0.00759049				2.39051	0.00262869				2.37912	0.00363921				2.38186	0.0172751				2.38414	-0.00517309
																											2.39871	0.00754662				2.40734	0.00252086				2.39596	0.00354823				2.39869	0.0172754				2.40097	-0.00536505
																											2.41554	0.00750423				2.42418	0.00243967				2.41279	0.00346305				2.41553	0.0172882				2.41781	-0.00555719
																											2.43238	0.00746008				2.44101	0.00240214				2.42963	0.00339814				2.43236	0.0172883				2.43464	-0.00572378
																											2.44921	0.00741297				2.45784	0.0023808				2.44646	0.0032975				2.44919	0.0172795				2.45148	-0.00585975
																											2.46604	0.00736946				2.47468	0.00234594				2.4633	0.00320993				2.46603	0.0172648				2.46831	-0.00599141
																											2.48288	0.00732757				2.49151	0.00230067				2.48013	0.00313539				2.48286	0.017245				2.48515	-0.00612327
																											2.49971	0.007286				2.50835	0.00226178				2.49696	0.00303809				2.4997	0.0172338				2.50198	-0.00624243
																											2.51655	0.00724596				2.52518	0.00221602				2.5138	0.00287555				2.51653	0.0172178				2.51882	-0.00634583
																											2.53338	0.00720349				2.54202	0.00214098				2.53063	0.0027552				2.53337	0.0171958				2.53565	-0.00644643
																											2.55022	0.00715822				2.55885	0.00213904				2.54747	0.00269337				2.5502	0.0171609				2.55249	-0.00656329
																											2.56705	0.00711486				2.57569	0.00215183				2.5643	0.00266024				2.56704	0.0171162				2.56932	-0.00671303
																											2.58389	0.00707071				2.59252	0.00216				2.58114	0.00261073				2.58387	0.0170778				2.58615	-0.00688697
																											2.60072	0.00702561				2.60936	0.00216516				2.59797	0.0025398				2.60071	0.0170406				2.60299	-0.00705714
																											2.61756	0.00698196				2.62619	0.00217532				2.61481	0.00241273				2.61754	0.0169776				2.61982	-0.00722556
																											2.63439	0.00694074				2.64302	0.00218477				2.63164	0.00234337				2.63437	0.0170413				2.63666	-0.00740624
																											2.65123	0.00689814				2.65986	0.00218302				2.64848	0.00233385				2.65121	0.017099				2.65349	-0.00757069
																											2.66806	0.00685426				2.67669	0.00217159				2.66531	0.00234163				2.66804	0.0171329				2.67033	-0.00768977
																											2.68489	0.00681505				2.69353	0.00213266				2.68214	0.00234664				2.68488	0.0171428				2.68716	-0.00777601
																											2.70173	0.00677893				2.71036	0.00198084				2.69898	0.00233779				2.70171	0.017133				2.704	-0.0078411
																											2.71856	0.00674189				2.7272	0.00186461				2.71581	0.00222253				2.71855	0.0170881				2.72083	-0.00789252
																											2.7354	0.00670216				2.74403	0.00180954				2.73265	0.00202825				2.73538	0.0170942				2.73767	-0.00792747
																											2.75223	0.00666371				2.76087	0.00177838				2.74948	0.00183663				2.75222	0.0170969				2.7545	-0.00795234
																											2.76907	0.00662883				2.7777	0.00175754				2.76632	0.00170402				2.76905	0.0170319				2.77133	-0.00798173
																											2.7859	0.00659612				2.79454	0.00173544				2.78315	0.00160941				2.78589	0.0169326				2.78817	-0.00805223
																											2.80274	0.00656294				2.81137	0.00175912				2.79999	0.00153269				2.80272	0.0169603				2.805	-0.00816652
																											2.81957	0.00652968				2.8282	0.00180864				2.81682	0.00146204				2.81955	0.0169867				2.82184	-0.00827466
																											2.83641	0.00649984				2.84504	0.00185822				2.83366	0.00135613				2.83639	0.0169934				2.83867	-0.00836021
																											2.85324	0.00647325				2.86187	0.00188231				2.85049	0.0012218				2.85322	0.0169793				2.85551	-0.0084321
																											2.87007	0.00644749				2.87871	0.00188215				2.86733	0.00112804				2.87006	0.0169404				2.87234	-0.00851725
																											2.88691	0.00642018				2.89554	0.00183041				2.88416	0.00106866				2.88689	0.0168938				2.88918	-0.00861941
																											2.90374	0.00639077				2.91238	0.00179643				2.90099	0.001025				2.90373	0.016747				2.90601	-0.00871701
																											2.92058	0.00635735				2.92921	0.00175704				2.91783	0.000987622				2.92056	0.0165461				2.92285	-0.00880834
																											2.93741	0.0063219				2.94605	0.00171717				2.93466	0.000933325				2.9374	0.0164669				2.93968	-0.00890699
																											2.95425	0.00628905				2.96288	0.00174328				2.9515	0.000876384				2.95423	0.0164729				2.95651	-0.00899987
																											2.97108	0.00625901				2.97972	0.00179237				2.96833	0.000815812				2.97107	0.0164944				2.97335	-0.00906092
																											2.98792	0.00622986				2.99655	0.00180545				2.98517	0.000779567				2.9879	0.0164484				2.99018	-0.00909713
																											3.00475	0.00619892				3.01338	0.00178545				3.002	0.0007448				3.00473	0.0163582				3.00702	-0.00912231
																											3.02159	0.00616618				3.03022	0.00172452				3.01884	0.000712704				3.02157	0.0163465				3.02385	-0.00916523
																											3.03842	0.00613268				3.04705	0.00171118				3.03567	0.000725252				3.0384	0.0165314				3.04069	-0.00923624
																											3.05525	0.00610007				3.06389	0.00171353				3.05251	0.000740471				3.05524	0.0166631				3.05752	-0.00930858
																											3.07209	0.00606986				3.08072	0.00172256				3.06934	0.000728809				3.07207	0.0167238				3.07436	-0.00937054
																											3.08892	0.00604055				3.09756	0.00174974				3.08617	0.000700609				3.08891	0.0166991				3.09119	-0.00943815
																											3.10576	0.00601179				3.11439	0.00177057				3.10301	0.00069693				3.10574	0.0165997				3.10803	-0.00953523
																											3.12259	0.00598244				3.13123	0.00180016				3.11984	0.000695793				3.12258	0.016504				3.12486	-0.00962209
																											3.13943	0.00595125				3.14806	0.00197177				3.13668	0.000692666				3.13941	0.0164307				3.14169	-0.00965737
																											3.15626	0.00592114				3.1649	0.00211875				3.15351	0.000688624				3.15625	0.0164118				3.15853	-0.00967027
																											3.1731	0.00589138				3.18173	0.0021892				3.17035	0.000717327				3.17308	0.0164975				3.17536	-0.00968378
																											3.18993	0.00586319				3.19857	0.00220398				3.18718	0.000780291				3.18991	0.0165259				3.1922	-0.00969571
																											3.20677	0.00583774				3.2154	0.00216248				3.20402	0.000820552				3.20675	0.0164914				3.20903	-0.00970328
																											3.2236	0.00581428				3.23223	0.00207228				3.22085	0.00083735				3.22358	0.0163801				3.22587	-0.00970803
																											3.24043	0.00579238				3.24907	0.00199986				3.23769	0.000809023				3.24042	0.0162628				3.2427	-0.0097022
																											3.25727	0.00577159				3.2659	0.00194095				3.25452	0.000627152				3.25725	0.0161453				3.25954	-0.0096909
																											3.2741	0.00575231				3.28274	0.00183746				3.27135	0.000491267				3.27409	0.0161897				3.27637	-0.00969018
																											3.29094	0.00573419				3.29957	0.00172459				3.28819	0.000392938				3.29092	0.0163454				3.29321	-0.00972578
																											3.30777	0.00571591				3.31641	0.00157737				3.30502	0.000311511				3.30776	0.0164486				3.31004	-0.00975974
																											3.32461	0.00569781				3.33324	0.00147009				3.32186	0.000217987				3.32459	0.0164677				3.32687	-0.00975314
																											3.34144	0.00567975				3.35008	0.00139746				3.33869	0.000162668				3.34143	0.0164127				3.34371	-0.00972472
																											3.35828	0.00565792				3.36691	0.00132279				3.35553	0.000246584				3.35826	0.0161763				3.36054	-0.00968691
																											3.37511	0.00563191				3.38375	0.00115887				3.37236	0.0003173				3.3751	0.016038				3.37738	-0.00965579
																											3.39195	0.00560647				3.40058	0.000969813				3.3892	0.000358974				3.39193	0.01601				3.39421	-0.00963917
																											3.40878	0.00557859				3.41741	0.000811726				3.40603	0.000378026				3.40876	0.0160198				3.41105	-0.00964079
																											3.42561	0.00554843				3.43425	0.00074687				3.42287	0.000375909				3.4256	0.0160517				3.42788	-0.00966475
																											3.44245	0.00552113				3.45108	0.000759809				3.4397	0.000334391				3.44243	0.0161289				3.44472	-0.00972451
																											3.45928	0.00549528				3.46792	0.000796888				3.45653	0.000277877				3.45927	0.0161604				3.46155	-0.00975783
																											3.47612	0.00546755				3.48475	0.000842762				3.47337	0.000228413				3.4761	0.0161427				3.47839	-0.00972119
																											3.49295	0.00543892				3.50159	0.000880978				3.4902	0.000210364				3.49294	0.0160245				3.49522	-0.00964484
																											3.50979	0.00541305				3.51842	0.000927008				3.50704	0.0002229				3.50977	0.0158618				3.51205	-0.00956235
																											3.52662	0.00538901				3.53526	0.000965538				3.52387	0.000231051				3.52661	0.0158495				3.52889	-0.00950031
																											3.54346	0.00536569				3.55209	0.000991513				3.54071	0.000231549				3.54344	0.0158788				3.54572	-0.00945657
																											3.56029	0.00534137				3.56893	0.00101039				3.55754	0.000220273				3.56028	0.0158835				3.56256	-0.0094376
																											3.57713	0.00531256				3.58576	0.00104088				3.57438	0.000201139				3.57711	0.015863				3.57939	-0.0094446
																											3.59396	0.00527669				3.60259	0.00109589				3.59121	0.000177801				3.59394	0.0157876				3.59623	-0.00946304
																											3.61079	0.00524205				3.61943	0.00114288				3.60805	0.000164751				3.61078	0.0156342				3.61306	-0.00948893
																											3.62763	0.00521527				3.63626	0.00117771				3.62488	0.000227809				3.62761	0.0155385				3.6299	-0.00950371
																											3.64446	0.00519267				3.6531	0.00117933				3.64171	0.000280095				3.64445	0.0154953				3.64673	-0.0095052
																											3.6613	0.00517167				3.66993	0.00115044				3.65855	0.000291183				3.66128	0.0154628				3.66357	-0.00951309
																											3.67813	0.00515084				3.68677	0.00105126				3.67538	0.000270659				3.67812	0.0154323				3.6804	-0.00951613
																											3.69497	0.00512922				3.7036	0.000942097				3.69222	0.000215082				3.69495	0.015403				3.69724	-0.00948446
																											3.7118	0.00510741				3.72044	0.000986129				3.70905	0.000201087				3.71179	0.0154379				3.71407	-0.00941926
																											3.72864	0.00508655				3.73727	0.00103008				3.72589	0.000213526				3.72862	0.015486				3.7309	-0.00935206
																											3.74547	0.00506503				3.75411	0.00104783				3.74272	0.000226016				3.74546	0.0154851				3.74774	-0.00931248
																											3.76231	0.00504222				3.77094	0.000998356				3.75956	0.000219648				3.76229	0.0154371				3.76457	-0.00931492
																											3.77914	0.00501848				3.78777	0.000881289				3.77639	0.000203343				3.77912	0.0152842				3.78141	-0.00936833
																											3.79597	0.00499594				3.80461	0.000826462				3.79323	0.000219578				3.79596	0.0150725				3.79824	-0.00945358
																											3.81281	0.00497516				3.82144	0.000857916				3.81006	0.000233018				3.81279	0.0149261				3.81508	-0.00955744
																											3.82964	0.00495411				3.83828	0.00103491				3.82689	0.000238491				3.82963	0.01492				3.83191	-0.00963561
																											3.84648	0.00493153				3.85511	0.00120228				3.84373	0.000228363				3.84646	0.0150081				3.84875	-0.0095983
																											3.86331	0.00490902				3.87195	0.00133975				3.86056	0.000205564				3.8633	0.015083				3.86558	-0.00950396
																											3.88015	0.00488521				3.88878	0.00142065				3.8774	0.000174792				3.88013	0.01512				3.88242	-0.00944129
																											3.89698	0.00486082				3.90562	0.00145909				3.89423	0.00013914				3.89697	0.0151354				3.89925	-0.00941159
																											3.91382	0.00483838				3.92245	0.00146024				3.91107	9.72454e-05				3.9138	0.0151748				3.91608	-0.00938665
																											3.93065	0.00481676				3.93929	0.00142834				3.9279	2.85607e-05				3.93064	0.015191				3.93292	-0.0093537
																											3.94749	0.0047952				3.95612	0.00124151				3.94474	5.03912e-06				3.94747	0.015184				3.94975	-0.00932691
																											3.96432	0.00477342				3.97295	0.00106033				3.96157	5.07204e-06				3.9643	0.0151469				3.96659	-0.00930983
																											3.98115	0.00475143				3.98979	0.00103608				3.97841	-4.41143e-06				3.98114	0.0150356				3.98342	-0.00930419
																											3.99799	0.0047283				4.00662	0.00123345				3.99524	-2.06269e-05				3.99797	0.0149048				4.00026	-0.00930988
																											4.01482	0.00470155				4.02346	0.00158924				4.01208	-1.34069e-05				4.01481	0.0149176				4.01709	-0.00930201
																											4.03166	0.00467045				4.04029	0.00184954				4.02891	2.14268e-05				4.03164	0.015049				4.03393	-0.00927
																											4.04849	0.00463828				4.05713	0.00200127				4.04574	5.78402e-05				4.04848	0.0151639				4.05076	-0.00924944
																											4.06533	0.00460939				4.07396	0.00206896				4.06258	8.3353e-05				4.06531	0.0152325				4.0676	-0.00925674
																											4.08216	0.00458629				4.0908	0.00194697				4.07941	9.63886e-05				4.08215	0.0152382				4.08443	-0.00927118
																											4.099	0.00456449				4.10763	0.00168338				4.09625	9.92574e-05				4.09898	0.0151976				4.10126	-0.00927888
																											4.11583	0.0045429				4.12447	0.00135469				4.11308	7.7264e-05				4.11582	0.0151148				4.1181	-0.00928598
																											4.13267	0.00452002				4.1413	0.00105874				4.12992	2.00136e-05				4.13265	0.0150721				4.13493	-0.00932324
																											4.1495	0.00449544				4.15813	0.000859391				4.14675	-5.78987e-05				4.14948	0.0150567				4.15177	-0.00935089
																											4.16633	0.00446874				4.17497	0.000726578				4.16359	-7.34025e-05				4.16632	0.0150408				4.1686	-0.0093235
																											4.18317	0.00444275				4.1918	0.000613563				4.18042	-2.59532e-05				4.18315	0.0150132				4.18544	-0.00927575
																											4.2	0.00442051				4.20864	0.000638795				4.19726	3.54313e-05				4.19999	0.0149791				4.20227	-0.00923048
																											4.21684	0.00439955				4.22547	0.000681133				4.21409	7.28982e-05				4.21682	0.0149603				4.21911	-0.0092195
																											4.23367	0.00437812				4.24231	0.000720945				4.23092	8.94361e-05				4.23366	0.0149421				4.23594	-0.00925743
																											4.25051	0.00435713				4.25914	0.000782779				4.24776	8.0506e-05				4.25049	0.0149104				4.25278	-0.00930016
																											4.26734	0.00433764				4.27598	0.000843196				4.26459	5.6004e-05				4.26733	0.0148695				4.26961	-0.00931462
																											4.28418	0.00431795				4.29281	0.000880517				4.28143	-3.014e-06				4.28416	0.0148333				4.28644	-0.00931448
																											4.30101	0.00429805				4.30965	0.000900361				4.29826	-8.64996e-05				4.301	0.0147883				4.30328	-0.00933542
																											4.31785	0.00427985				4.32648	0.000909595				4.3151	-0.000111735				4.31783	0.0146249				4.32011	-0.0093961
																											4.33468	0.00426227				4.34332	0.000914089				4.33193	-0.000114698				4.33466	0.0144904				4.33695	-0.00948084
																											4.35151	0.00424108				4.36015	0.00090385				4.34877	-0.000105526				4.3515	0.0143924				4.35378	-0.00952462
																											4.36835	0.00421549				4.37698	0.000880592				4.3656	-6.28304e-05				4.36833	0.0143145				4.37062	-0.00950982
																											4.38518	0.00419148				4.39382	0.000829346				4.38244	-1.92595e-05				4.38517	0.014404				4.38745	-0.00947825
																											4.40202	0.0041673				4.41065	0.000744969				4.39927	1.89045e-05				4.402	0.0145262				4.40429	-0.00944947
																											4.41885	0.0041448				4.42749	0.000692105				4.4161	3.75637e-05				4.41884	0.014602				4.42112	-0.00943524
																											4.43569	0.00412758				4.44432	0.000656602				4.43294	4.03971e-05				4.43567	0.0145678				4.43796	-0.00943828
																											4.45252	0.00411267				4.46116	0.000627744				4.44977	2.24061e-05				4.45251	0.0144654				4.45479	-0.00944732
																											4.46936	0.00409814				4.47799	0.000586552				4.46661	-1.66254e-05				4.46934	0.0144331				4.47162	-0.00945038
																											4.48619	0.00408288				4.49483	0.000551469				4.48344	-7.30183e-05				4.48618	0.0144634				4.48846	-0.00945493
																											4.50303	0.00406647				4.51166	0.000490587				4.50028	-0.000151237				4.50301	0.0144733				4.50529	-0.00951231
																											4.51986	0.00404763				4.5285	0.000481098				4.51711	-0.000229284				4.51985	0.0144589				4.52213	-0.00962956
																											4.5367	0.00402766				4.54533	0.000490788				4.53395	-0.000306197				4.53668	0.0144201				4.53896	-0.00971439
																											4.55353	0.00400926				4.56216	0.000508043				4.55078	-0.000379651				4.55351	0.0144251				4.5558	-0.00974336
																											4.57036	0.00399085				4.579	0.000533216				4.56762	-0.000294823				4.57035	0.0145573				4.57263	-0.00976279
																											4.5872	0.00396791				4.59583	0.000575875				4.58445	-0.000211379				4.58718	0.0146396				4.58947	-0.00978857
																											4.60403	0.00394216				4.61267	0.000613439				4.60128	-0.000161365				4.60402	0.0146635				4.6063	-0.00981375
																											4.62087	0.0039198				4.6295	0.000638896				4.61812	-0.000163023				4.62085	0.0146227				4.62314	-0.00982842
																											4.6377	0.00389888				4.64634	0.000652179				4.63495	-0.000198462				4.63769	0.0144914				4.63997	-0.00982813
																											4.65454	0.00387755				4.66317	0.000656192				4.65179	-0.000223963				4.65452	0.0142619				4.6568	-0.00981701
																											4.67137	0.00385406				4.68001	0.000642856				4.66862	-0.000211723				4.67136	0.0140898				4.67364	-0.00980734
																											4.68821	0.00382496				4.69684	0.000610329				4.68546	-0.000185994				4.68819	0.0140139				4.69047	-0.00980611
																											4.70504	0.00379432				4.71368	0.000567859				4.70229	-0.000149736				4.70503	0.0139838				4.70731	-0.00981944
																											4.72188	0.0037681				4.73051	0.000515185				4.71913	-6.71645e-05				4.72186	0.0139657				4.72414	-0.00986243
																											4.73871	0.00374446				4.74734	0.000457551				4.73596	8.04032e-06				4.73869	0.0139584				4.74098	-0.00990278
																											4.75554	0.0037236				4.76418	0.000416434				4.7528	7.00462e-05				4.75553	0.0140109				4.75781	-0.0099103
																											4.77238	0.00370518				4.78101	0.000384649				4.76963	0.000111264				4.77236	0.0141119				4.77465	-0.00990553
																											4.78921	0.00368798				4.79785	0.000320083				4.78646	0.000129				4.7892	0.0141797				4.79148	-0.00990888
																											4.80605	0.00367158				4.81468	0.000238334				4.8033	0.000126852				4.80603	0.0142115				4.80832	-0.00992915
																											4.82288	0.00365375				4.83152	0.000230408				4.82013	7.02515e-05				4.82287	0.0141915				4.82515	-0.00996653
																											4.83972	0.00363478				4.84835	0.000244037				4.83697	-5.51193e-05				4.8397	0.0141351				4.84199	-0.00998067
																											4.85655	0.003618				4.86519	0.000294775				4.8538	-8.77363e-05				4.85654	0.0140614				4.85882	-0.00995383
																											4.87339	0.00360242				4.88202	0.000334005				4.87064	-9.25712e-05				4.87337	0.0139891				4.87565	-0.0099232
																											4.89022	0.003587				4.89886	0.000365873				4.88747	-9.19854e-05				4.89021	0.0139278				4.89249	-0.00990207
																											4.90706	0.00357126				4.91569	0.000448211				4.90431	-8.75825e-05				4.90704	0.0138582				4.90932	-0.00988628
																											4.92389	0.00355578				4.93252	0.000509291				4.92114	-7.15624e-05				4.92387	0.0137785				4.92616	-0.00986537
																											4.94072	0.00354197				4.94936	0.000536134				4.93798	-4.12539e-05				4.94071	0.0136667				4.94299	-0.00983545
																											4.95756	0.00352858				4.96619	0.000530943				4.95481	-2.28917e-05				4.95754	0.0135028				4.95983	-0.00980732
																											4.97439	0.00351415				4.98303	0.000423056				4.97164	-1.61388e-05				4.97438	0.0134315				4.97666	-0.00979021
																											4.99123	0.00349778				4.99986	0.00027698				4.98848	-2.12335e-05				4.99121	0.0134709				4.9935	-0.00980682
																											5.00806	0.00347949				5.0167	0.00018576				5.00531	-3.83841e-05				5.00805	0.0135356				5.01033	-0.00982959
																											5.0249	0.0034612				5.03353	0.00017279				5.02215	-9.14086e-05				5.02488	0.0136029				5.02717	-0.0098218
																											5.04173	0.00344312				5.05037	0.000275442				5.03898	-1.55732e-05				5.04172	0.0136284				5.044	-0.0097967
																											5.05857	0.00342308				5.0672	0.000472249				5.05582	5.14393e-05				5.05855	0.0136192				5.06083	-0.00974765
																											5.0754	0.00340382				5.08404	0.000699097				5.07265	9.1533e-05				5.07539	0.0135774				5.07767	-0.00967896
																											5.09224	0.00339026				5.10087	0.000872707				5.08949	0.000104186				5.09222	0.0135531				5.0945	-0.00961132
																											5.10907	0.00337871				5.1177	0.000940303				5.10632	0.000122292				5.10905	0.0135312				5.11134	-0.00950395
																											5.1259	0.003368				5.13454	0.000916741				5.12316	0.000147576				5.12589	0.0135062				5.12817	-0.00934499
																											5.14274	0.00335767				5.15137	0.000708872				5.13999	0.000179573				5.14272	0.013461				5.14501	-0.00920411
																											5.15957	0.00334738				5.16821	0.000518294				5.15683	0.000265952				5.15956	0.013387				5.16184	-0.00911107
																											5.17641	0.00333612				5.18504	0.000365247				5.17366	0.000342939				5.17639	0.0132876				5.17868	-0.00905602
																											5.19324	0.00331958				5.20188	0.000248608				5.19049	0.000398973				5.19323	0.0131704				5.19551	-0.00898865
																											5.21008	0.00329944				5.21871	0.000160969				5.20733	0.000438139				5.21006	0.0130419				5.21235	-0.00889627
																											5.22691	0.00328192				5.23555	0.000138095				5.22416	0.000466092				5.2269	0.0129989				5.22918	-0.00883025
																											5.24375	0.00326457				5.25238	0.000213029				5.241	0.000483666				5.24373	0.0129914				5.24601	-0.00880524
																											5.26058	0.00324645				5.26922	0.000296735				5.25783	0.000493671				5.26057	0.012979				5.26285	-0.00880776
																											5.27742	0.00322617				5.28605	0.000356147				5.27467	0.000492082				5.2774	0.0129575				5.27968	-0.00879994
																											5.29425	0.00320628				5.30288	0.000388205				5.2915	0.000484236				5.29423	0.0129101				5.29652	-0.00875486
																											5.31108	0.00319072				5.31972	0.000383399				5.30834	0.000584092				5.31107	0.0128584				5.31335	-0.00866636
																											5.32792	0.00317843				5.33655	0.000203165				5.32517	0.000669637				5.3279	0.0128673				5.33019	-0.00853479
																											5.34475	0.0031666				5.35339	7.55615e-05				5.34201	0.000728592				5.34474	0.0128912				5.34702	-0.00839451
																											5.36159	0.00315404				5.37022	-2.71145e-06				5.35884	0.000776321				5.36157	0.0129182				5.36386	-0.00827673
																											5.37842	0.00314251				5.38706	-5.67053e-05				5.37567	0.000826804				5.37841	0.0129435				5.38069	-0.00818631
																											5.39526	0.00313294				5.40389	-0.000126218				5.39251	0.000952782				5.39524	0.0129549				5.39753	-0.00811659
																											5.41209	0.00312339				5.42073	-0.000213966				5.40934	0.00106739				5.41208	0.0129297				5.41436	-0.00803441
																											5.42893	0.00311347				5.43756	-0.000332261				5.42618	0.00116344				5.42891	0.0128779				5.43119	-0.00793525
																											5.44576	0.00310478				5.4544	-0.000343832				5.44301	0.00125289				5.44575	0.0128134				5.44803	-0.00784853
																											5.4626	0.00309776				5.47123	-0.00024189				5.45985	0.00132553				5.46258	0.012736				5.46486	-0.00777751
																											5.47943	0.00309034				5.48807	-0.000171851				5.47668	0.00138359				5.47941	0.0126444				5.4817	-0.00769688
																											5.49626	0.00308188				5.5049	-0.000143015				5.49352	0.00141456				5.49625	0.0125114				5.49853	-0.00760597
																											5.5131	0.00306947				5.52173	-0.00016511				5.51035	0.00142265				5.51308	0.0125228				5.51537	-0.0075249
																											5.52993	0.00305304				5.53857	-0.000182904				5.52719	0.00139162				5.52992	0.0126242				5.5322	-0.00745456
																											5.54677	0.00303603				5.5554	-0.000158095				5.54402	0.00137656				5.54675	0.0126715				5.54904	-0.00738881
																											5.5636	0.00301698				5.57224	-0.000120029				5.56085	0.00138206				5.56359	0.0126645				5.56587	-0.00731294
																											5.58044	0.00299876				5.58907	-8.52596e-05				5.57769	0.00140336				5.58042	0.0126012				5.58271	-0.00723064
																											5.59727	0.0029858				5.60591	-3.60352e-05				5.59452	0.00146235				5.59726	0.0125599				5.59954	-0.00715321
																											5.61411	0.00297551				5.62274	-2.09233e-06				5.61136	0.00157663				5.61409	0.0126119				5.61637	-0.00707625
																											5.63094	0.00296818				5.63958	1.51334e-05				5.62819	0.00172288				5.63093	0.012656				5.63321	-0.00699477
																											5.64778	0.00296287				5.65641	-1.57077e-06				5.64503	0.00185749				5.64776	0.012678				5.65004	-0.00689574
																											5.66461	0.00295726				5.67325	-3.74848e-05				5.66186	0.00200107				5.6646	0.0126809				5.66688	-0.00675966
																											5.68144	0.00295117				5.69008	-3.47475e-05				5.6787	0.00211348				5.68143	0.0126708				5.68371	-0.00660425
																											5.69828	0.00294259				5.70691	-1.84718e-05				5.69553	0.00219063				5.69826	0.0126462				5.70055	-0.0064679
																											5.71511	0.00293023				5.72375	5.22497e-07				5.71237	0.00224868				5.7151	0.0126013				5.71738	-0.00636058
																											5.73195	0.00291749				5.74058	-3.478e-07				5.7292	0.0023313				5.73193	0.0125906				5.73422	-0.00627646
																											5.74878	0.00290705				5.75742	-1.85267e-05				5.74603	0.00241728				5.74877	0.012593				5.75105	-0.00620376
																											5.76562	0.002899				5.77425	-6.25363e-05				5.76287	0.00247752				5.7656	0.0125795				5.76789	-0.00614096
																											5.78245	0.00289234				5.79109	-0.000135753				5.7797	0.00250432				5.78244	0.0125489				5.78472	-0.00609745
																											5.79929	0.00288959				5.80792	-0.000189189				5.79654	0.00251343				5.79927	0.0124779				5.80155	-0.00607105
																											5.81612	0.00289086				5.82476	-0.00022565				5.81337	0.00255906				5.81611	0.0124175				5.81839	-0.00604383
																											5.83296	0.00289137				5.84159	-0.000267254				5.83021	0.00262912				5.83294	0.0123682				5.83522	-0.0060095
																											5.84979	0.00289049				5.85843	-0.000272019				5.84704	0.00268564				5.84978	0.0123032				5.85206	-0.00597606
																											5.86662	0.00288786				5.87526	-0.000151904				5.86388	0.00273087				5.86661	0.0122393				5.86889	-0.00594512
																											5.88346	0.00288122				5.89209	-2.25707e-05				5.88071	0.00276208				5.88344	0.0121924				5.88573	-0.00592008
																											5.90029	0.00286844				5.90893	5.44148e-05				5.89755	0.00275628				5.90028	0.0121635				5.90256	-0.0059029
																											5.91713	0.00284946				5.92576	8.88356e-05				5.91438	0.00272641				5.91711	0.0121903				5.9194	-0.00589591
																											5.93396	0.00282753				5.9426	7.32826e-05				5.93121	0.00271065				5.93395	0.0122318				5.93623	-0.00588008
																											5.9508	0.00280516				5.95943	5.22844e-05				5.94805	0.00268949				5.95078	0.0122507				5.95307	-0.00585303
																											5.96763	0.0027802				5.97627	-2.9963e-06				5.96488	0.00266287				5.96762	0.0122079				5.9699	-0.00583431
																											5.98447	0.00275369				5.9931	-7.91881e-05				5.98172	0.00264362				5.98445	0.0121204				5.98674	-0.00582854
																											6.0013	0.0027263				6.00994	-0.000100277				5.99855	0.0026298				6.00129	0.0120311				6.00357	-0.00583508
																											6.01814	0.00269626				6.02677	-6.91092e-06				6.01539	0.00260769				6.01812	0.0120943				6.0204	-0.00584841
																											6.03497	0.0026642				6.04361	7.62246e-05				6.03222	0.00256257				6.03496	0.0121276				6.03724	-0.00585758
																											6.0518	0.00263558				6.06044	0.000129407				6.04906	0.00259599				6.05179	0.0121142				6.05407	-0.00585561
																											6.06864	0.00261109				6.07727	0.000156314				6.06589	0.00262883				6.06862	0.0120515				6.07091	-0.00586114
[truncated: 3,203 more rows]
[truncated: 5 more columns]

## Sheet: Figure 5
panel a					panel b					panel c					panel g									panel h
[truncated: 2,606 more rows]

[truncated: 14 more sheets: Supplementary Figure 2, Supplementary Figure 4, Supplementary Figure 5, Supplementary Figure 6, Supplementary Figure 7, Supplementary Figure 8, Supplementary Figure 9, Supplementary Figure 10, Supplementary Figure 13, Supplementary Figure 14, Supplementary Figure 15, Supplementary Figure 16, Supplementary Figure 17, Supplementary Figure 18]
